# Supplementary material for: ASPEN: Robust detection of allelic dynamics in single cell RNA-seq
Source: PLoS Comput Biol. 2025 Dec 19;21(12):e1013837. doi: 10.1371/journal.pcbi.1013837 (PMC12774380; doi:10.1371/journal.pcbi.1013837)
Supplement: S2 Appendix — Supplemental tables contents and descriptions (Tab 1). The breakdown of genes tested based on the original and shrunk dispersion estimates shown in Fig 3B (Tab 2). Imprinted and sex chromosome genes in male mouse brain organoid Bl6 x Spret hybrid (Tab 3). Results of the allelic imbalance and variance tests using single-cell counts from male Bl6xSpret hybrid (Tab 4 - CD8 Naïve T-cells, Tab 5 - CD8 T-cells day 7 post infection, Tab 6 - CD8 T-cells day 40 post infection). Perfromance comparison between ASPEN group-mean, scDALI-Het and Airpart DAI tests shown in Fig 4G and Supp. Fig 5C (Tab 7). Perfromance metrics for ASPEN group-var test shown in Fig 4H and Supp. Fig 5D (Tab 8). Results of the tests for the differential changes in the allelic ratio mean and variance using single-cell counts from female mouse brain organoid Bl6xCast hybrid (Tab 9). Results of the differential gene expression analyses between RGCs and IPCs in brain organoids using pseudo-bulked counts (Tab 10). Genes with monoallelic expression in female brain organoid Bl6 x Cast hybrid (Cortical neurons - Tab 11, IPCs – Tab 12, RGCs – Tab 13). Results of the tests for the differential changes in the allelic ratio mean and variance using single-cell counts from male Bl6 x Spret hybrid (Tab 14 – t-cells). Results of the allelic imbalance test using pseudobulked counts from male Bl6 x Spret hybrid (Tab 15 - CD8 Naïve T-cells, Tab 16 - CD8 T-cells day 7 post infection, Tab 17 - CD8 T-cells day 40 post infection). Results of the allelic imbalance test using pseudobulked counts from female Bl6 x Cast hybrid (Tab 18 – cortical neurons, Tab 19 – IPCs, Tab 20 – RGCs). (XLSX) [file pcbi.1013837.s012.xlsx]

## Sheet: Contents and descriptions
Supplemental Table 1. The breakdown of genes tested based on the original and shrunk dispersion estimates (Fig 3B)
Supplemental Table 2. Imprinted and sex chromosome genes in male Bl6xSpret hybrid (mouse brain organoids)
Column descriptions:
Column	Description
gene	Gene name
gene_coord	Gene coordinates
gene_strand	Gene strand
gene_length	Gene length in base pairs
n_cells	Number of cells where the minimum number of mapped reads cut-off was met (default - 5 reads)
meanAR	Mean allelic ratio estimated across all cells
meanGE	Mean gene expression (based on the reads count across all cells)
log2FC	Log2 fold change between the allelic counts
alpha	Beta-binomial alpha
beta	Beta-binomial beta
bb_mu	Beta-binomial mean (calculated as alpha/(alpha+beta))
bb_theta	Beta-binomial dispersion (calculated as 1/(alpha + beta))
theta_common	Expected dispersion value for genes with similar expression
theta_shrunk	Shrunk dispersion values
pval_mean	p.value of allelic imbalance test
FDR_mean	False discovery rate for allelic imbalance test
Monoallelic gene	Gene met monoallelic definition (either alpha < 1 or beta < 1, 1 - Yes, 0 - No)
Cell type	Cell type in which the gene was tested
Supplemental Table 3. Results of the allelic imbalance and variance tests using single-cell counts from male Bl6xSpret hybrid (t-cells)
Supplementary Table 3a	CD8 Naïve T-cells
Supplementary Table 3b	CD8 T-cells day 7 post infection
Supplementary Table 3c	CD8 T-cells day 40 post infection
Column descriptions:
Column	Description
gene	Gene name
gene_coord	Gene coordinates
gene_strand	Gene strand
gene_length	Gene length in base pairs
n_cells	Number of cells where the minimum number of mapped reads cut-off was met (default - 5 reads)
meanAR	Mean allelic ratio estimated across all cells
meanGE	Mean gene expression (based on the reads count across all cells)
log2FC	Log2 fold change between the allelic counts
alpha	Beta-binomial alpha
beta	Beta-binomial beta
bb_mu	Beta-binomial mean (calculated as alpha/(alpha+beta))
bb_theta	Beta-binomial dispersion (calculated as 1/(alpha + beta))
theta_common	Expected dispersion value for genes with similar expression
theta_shrunk	Shrunk dispersion values
pval_mean	p.value of allelic imbalance test
FDR_mean	False discovery rate for allelic imbalance test
pval_disp	p.value of allelic variance test
FDR_disp	False discovery rate for allelic variance test
Cell type	Cell type in which the gene was tested
Supplemental Table 4. Perfromance comparison between ASPEN group-mean, scDALI-Het and Airpart DAI tests (Fig. 4G, Supp. Fig. 5C)
Supplemental Table 5. Perfromance metrics for ASPEN group-var test (Fig. 4H, Supp. Fig. 5D)
Supplemental Table 6. Results of the tests for the differential changes in the allelic ratio mean and variance using single-cell counts from female Bl6xCast hybrid (brain organoids)
Column descriptions:
Column	Description
gene	Gene name
gene_coord	Gene coordinates
gene_strand	Gene strand
gene_length	Gene length in base pairs
n_cells	Number of cells where the minimum number of mapped reads cut-off was met (default - 5 reads)
meanGE	Mean gene expression (based on the reads count across all cells)
meanAR	Mean allelic ratio estimated across all cells
log2FC	Log2 fold change between the allelic counts
mu_global	Mean AR estimated across all cells
theta_global	Dispersion estimated across all cells
theta_common_global	Expected dispersion for genes with similar expressed (modelled across all cells)
theta_shrunk_global	Shrunk dispersion (based on the estimates across all cells)
mu_RGCs	Mean AR (RGCs)
mu_IPCs	Mean AR (IPCs)
theta_RGCs	Dispersion (RGCs)
theta_IPCs	Dispersion (IPCs)
theta_common_RGCs	Expected dispersion for genes with similar expression (RGCs)
theta_common_IPCs	Expected dispersion for genes with similar expression (IPCs)
theta_shrunk_RGCs	Shrunk dispersion (RGCs)
theta_shrunk_IPCs	Shrunk dispersion (IPCs)
pval_group_mean	p.value for the group-level changes in mean AR test
FDR_group_mean	False discovery rate for the group-level changes in mean AR test
pval_group_var	p.value for the group-level chnages in AR variance test
FDR_group_var	False discovery rate for the group-level chnages in AR variance test
ASD	Genes with SFARI score 1
NAP	Genes determined to have causal links with neuroanatomical phenotypes
Supplemental Table 7. Results of the differential gene expression analyses between RGCs and IPCs in brain organoids (using pseudo-bulked counts)
Column descriptions:
Column	Description
gene	Gene name
gene_coord	Gene coordinates
baseMean	Mean gene expression
log2FoldChange	Gene expression log2 fold changes between the cell types
lfcSE	Log fold changes of the standard error
stat	Wald test statisic
pvalue	p.value
padj	False discovery rate for the differentailly expressed genes
description	Gene description
Supplemental Table 8. Genes with monoallelic expression in female Bl6xCast hybrid (brain organoids)
Supplementary Table 8a	Mouse brain organoids - cortical neurons
Supplementary Table 8b	Mouse brain organoids - IPCs
Supplementary Table 8c	Mouse brain organoids - RGCs
Column descriptions:
Column	Description
gene	Gene name
gene_coord	Gene coordinates
gene_strand	Gene strand
gene_length	Gene length in base pairs
n_cells	Number of cells where the minimum number of mapped reads cut-off was met (default - 5 reads)
meanAR	Mean allelic ratio estimated across all cells
meanGE	Mean gene expression (based on the reads count across all cells)
log2FC	Log2 fold change between the allelic counts
alpha	Beta-binomial alpha
beta	Beta-binomial beta
bb_mu	Beta-binomial mean (calculated as alpha/(alpha+beta))
bb_theta	Beta-binomial dispersion (calculated as 1/(alpha + beta))
theta_common	Expected dispersion value for genes with similar expression
theta_shrunk	Shrunk dispersion values
pval_mean	p.value of allelic imbalance test
FDR_mean	False discovery rate for allelic imbalance test
pval_disp	p.value of allelic variance test
FDR_disp	False discovery rate for allelic variance test
Monoallelic gene	Gene met monoallelic definition (either alpha < 1 or beta < 1, 1 - Yes, 0 - No)
Random monoallelic gene	Gene met stochastic monoallelic definition (both alpha < 1 and beta < 1 and |alpha - beta| < 0.5, 1 - Yes, 0 - No)
Cell type	Cell type in which the gene was tested
Supplemental Table 9. Results of the tests for the differential changes in the allelic ratio mean and variance using single-cell counts from male Bl6xSpret hybrid (t-cells)
Column descriptions:
Column	Description
gene	Gene name
gene_coord	Gene coordinates
gene_strand	Gene strand
gene_length	Gene length in base pairs
n_cells	Number of cells where the minimum number of mapped reads cut-off was met (default - 5 reads)
meanGE	Mean gene expression (based on the reads count across all cells)
meanAR	Mean allelic ratio estimated across all cells
log2FC	Log2 fold change between the allelic counts
mu_global	Mean AR estimated across all cells
theta_global	Dispersion estimated across all cells
theta_common_global	Expected dispersion for genes with similar expressed (modelled across all cells)
theta_shrunk_global	Shrunk dispersion (based on the estimates across all cells)
mu_cd8_naive	Mean AR (CD8 T-cells naïve - time point 1)
mu_cd8_d07	Mean AR (CD8 T-cells day 7 - time point 2)
mu_cd8_d40	Mean AR (CD8 T-cells day 40 - time point 3)
theta_common_cd8_naive	Expected dispersion for genes with similar expression (CD8 T-cells naïve - time point 1)
theta_common_cd8_d07	Expected dispersion for genes with similar expression (CD8 T-cells day 7 - time point 2)
theta_common_cd8_d40	Expected dispersion for genes with similar expression (CD8 T-cells day 40 - time point 3)
theta_shrunk_cd8_naive	Shrunk dispersion (CD8 T-cells naïve - time point 1)
theta_shrunk_cd8_d07	Shrunk dispersion (CD8 T-cells day 07 - time point 2)
theta_shrunk_cd8_d40	Shrunk dispersion (CD8 T-cells day 40 - time point 3)
pval_group_mean	p.value for the group-level changes in mean AR test
FDR_group_mean	False discovery rate for the group-level changes in mean AR test
pval_group_var	p.value for the group-level chnages in AR variance test
FDR_group_var	False discovery rate for the group-level chnages in AR variance test
Supplemental Table 10. Results of the allelic imbalance test using pseudobulked counts from male Bl6xSpret hybrid (T-cells)
Supplementary Table 10a	CD8 Naïve T-cells
Supplementary Table 10b	CD8 T-cells day 7 post infection
Supplementary Table 10c	CD8 T-cells day 40 post infection
Column descriptions:
Column	Description
gene	Gene name
gene_coord	Gene coordinates
gene_strand	Gene strand
gene_length	Gene length in base pairs
meanAR	Mean allelic ratio estimated across all cells
meanGE	Mean gene expression (based on the reads count across all cells)
log2FC	Log2 fold change between the allelic counts
alpha	Beta-binomial alpha
beta	Beta-binomial beta
bb_mu	Beta-binomial mean (calculated as alpha/(alpha+beta))
bb_theta	Beta-binomial dispersion (calculated as 1/(alpha + beta))
theta_common	Expected dispersion value for genes with similar expression
theta_shrunk	Shrunk dispersion values
pval_mean	p.value of allelic imbalance test
FDR_mean	False discovery rate for allelic imbalance test
Cell type	Cell type in which the gene was tested
Supplemental Table 11. Results of the allelic imbalance test using pseudobulked counts from female Bl6xCast hybrid (brain organoids)
Supplementary Table 11a	Mouse brain organoids - cortical neurons
Supplementary Table 11b	Mouse brain organoids - IPCs
Supplementary Table 11c	Mouse brain organoids - RGCs
Column descriptions:
Column	Description
gene	Gene name
gene_coord	Gene coordinates
gene_strand	Gene strand
gene_length	Gene length in base pairs
meanAR	Mean allelic ratio estimated across all cells
meanGE	Mean gene expression (based on the reads count across all cells)
log2FC	Log2 fold change between the allelic counts
alpha	Beta-binomial alpha
beta	Beta-binomial beta
bb_mu	Beta-binomial mean (calculated as alpha/(alpha+beta))
bb_theta	Beta-binomial dispersion (calculated as 1/(alpha + beta))
theta_common	Expected dispersion value for genes with similar expression
theta_shrunk	Shrunk dispersion values
pval_mean	p.value of allelic imbalance test
FDR_mean	False discovery rate for allelic imbalance test
Cell type	Cell type in which the gene was tested

## Sheet: Supp Table 1
		Log(TPM) < 3					Log(TPM) >= 3 & < 8					Log(TPM) >= 8
Low Dispersion		Effect size					Effect size					Effect size
		0.01	0.02	0.03	0.04	0.05	0.01	0.02	0.03	0.04	0.05	0.01	0.02	0.03	0.04	0.05
	TP with shrinkage	0	5	24	88	166	0	72	324	541	442	3	68	62	70	47
	TP with no shrinkage	0	5	27	98	173	0	90	346	562	445	23	74	62	70	47
	Total genes tested	363	345	355	386	330	897	772	667	673	459	90	75	62	70	47
	Loss in power	0	0	-0.0084507	-0.0259067	-0.0212121	0	-0.0233161	-0.0329835	-0.0312036	-0.00653595	-0.222222	-0.08	0	0	0
		Log(TPM) < 3					Log(TPM) >= 3 & < 8					Log(TPM) >= 8
High Dispersion		Effect size					Effect size					Effect size
		0.01	0.02	0.03	0.04	0.05	0.01	0.02	0.03	0.04	0.05	0.01	0.02	0.03	0.04	0.05
	TP with shrinkage	0	3	19	53	100	0	26	86	199	224	0	28	54	62	52
	TP with no shrinkage	0	1	16	42	94	0	16	68	172	216	0	11	49	62	52
	Total genes tested	269	247	240	270	223	307	271	270	304	243	65	56	58	62	52
	Gain in power	0	0.00809717	0.0125	0.0407407	0.0269058	0	0.0369004	0.0666667	0.0888158	0.0329218	0	0.303571	0.0862069	0	0

## Sheet: Supp Table 2
Imprinted genes in male Bl6 x Spret
gene	gene_coord	gene_strand	gene_length	n_cells	meanAR	meanGE	log2FC	alpha	beta	bb_mu	bb_theta	theta_common	theta_shrunk	pval_mean	FDR_mean	Monoallelic gene	Cell type
Nnat	chr2:157560078-157562522	+	2445	106	0.950333	1.03878	3.48295	0.776642	0.0442087	0.9461	1.2182	0.0220555	0.477048	2.6997e-301	5.57262e-300	1	Cortical neurons
Meg3	chr12:109541001-109571726	+	30726	1903	0.848494	9.15597	2.11156	0.236841	0.0410191	0.8524	3.5989	0.0122372	1.37468	2.6997e-301	5.57262e-300	1	Cortical neurons
Inpp5f	chr7:128611328-128696425	+	85098	16	0.885422	0.502424	3.20163	134.989	15.8586	0.8949	0.0066	0.0465418	0.0329789	5.16367e-237	8.76056e-236	0	Cortical neurons
Kcnq1ot1	chr7:143203458-143296549	-	93092	183	0.262639	0.749929	-2.05205	0.129513	0.389828	0.2494	1.9255	0.0302607	0.751015	1.74216e-130	2.15766e-129	1	Cortical neurons
Rian	chr12:109603808-109661716	+	57909	143	0.809984	1.0479	1.75982	0.245104	0.0579026	0.8089	3.3003	0.0218827	1.26761	2.58342e-134	3.422e-133	1	Cortical neurons
Mest	chr6:30723547-30748465	+	24919	18	0.316327	0.511833	-0.975566	0.507822	1.07771	0.3203	0.6307	0.0456074	0.269367	1.32782e-80	1.25058e-79	1	Cortical neurons
Zdbf2	chr1:63273265-63314576	+	41312	42	0.649565	0.605361	0.93093	3.9853	2.19667	0.6447	0.1618	0.0379754	0.0863069	1.58741e-17	5.64134e-17	0	Cortical neurons
Gnas	chr2:174284320-174346744	+	62425	1336	0.599979	4.45366	0.596168	22.3769	16.0152	0.5829	0.026	0.0112678	0.0172508	3.43186e-15	1.12147e-14	0	Cortical neurons
Peg3	chr7:6703892-6730431	-	26540	112	0.475876	1.06074	0.104095	1.45285	1.60116	0.4757	0.3274	0.0216458	0.138501	0.000284291	0.000528273	0	Cortical neurons
Meg3	chr12:109541001-109571726	+	30726	354	0.859867	2.21	2.72048	0.345294	0.0565003	0.8594	2.4888	0.0155041	0.955265	5.9871e-283	1.24996e-281	1	IPCs
Nnat	chr2:157560078-157562522	+	2445	52	0.95675	0.679582	4.58232	0.339474	0.0152826	0.9569	2.8188	0.0419836	1.09792	1.56217e-237	2.85375e-236	1	IPCs
Kcnq1ot1	chr7:143203458-143296549	-	93092	112	0.27446	0.679969	-1.45059	0.150502	0.400317	0.2732	1.8155	0.0419579	0.716902	1.46941e-72	1.43163e-71	1	IPCs
Gnas	chr2:174284320-174346744	+	62425	800	0.632198	3.66447	0.827481	48.4868	29.7172	0.62	0.0128	0.0126234	0.0131258	1.341e-49	1.02376e-48	0	IPCs
Mest	chr6:30723547-30748465	+	24919	13	0.359112	0.400232	-0.803887	0.42859	0.771668	0.3571	0.8332	0.0735784	0.364579	5.73096e-37	3.65281e-36	1	IPCs
Rian	chr12:109603808-109661716	+	57909	9	0.768302	0.34289	1.72489	0.138681	0.0422094	0.7667	5.5282	0.0853141	2.15517	1.2143e-29	6.46994e-29	1	IPCs
Zdbf2	chr1:63273265-63314576	+	41312	12	0.635146	0.537001	0.900081	5.81318	3.39874	0.6311	0.1086	0.0541924	0.0767222	1.83987e-11	5.48743e-11	0	IPCs
Plagl1	chr10:13060504-13131694	+	71191	11	0.470263	0.401007	0.0459426	1.11841	1.22323	0.4776	0.4271	0.0734372	0.210272	0.000201217	0.000392459	0	IPCs
Peg3	chr7:6703892-6730431	-	26540	41	0.471875	0.873305	0.192903	1.39209	1.57404	0.4693	0.3371	0.0322505	0.149128	1	1	0	IPCs
Meg3	chr12:109541001-109571726	+	30726	499	0.912454	5.1071	3.36269	0.499602	0.0484397	0.9116	1.8247	0.016208	0.703536	2.6997e-301	5.57262e-300	1	RGCs
Nnat	chr2:157560078-157562522	+	2445	56	0.938713	0.831953	3.90016	0.926703	0.0605934	0.9386	1.0129	0.0407797	0.411346	5.35306e-153	1.15414e-151	1	RGCs
Mest	chr6:30723547-30748465	+	24919	89	0.307649	1.12308	-0.921064	0.360653	0.820807	0.3053	0.8464	0.0320134	0.342378	5.53902e-66	7.21515e-65	1	RGCs
Rian	chr12:109603808-109661716	+	57909	40	0.81849	0.650888	2.11138	0.323339	0.0713184	0.8193	2.5338	0.0502397	0.995096	2.93917e-45	3.11477e-44	1	RGCs
Kcnq1ot1	chr7:143203458-143296549	-	93092	113	0.390836	1.03964	-0.98597	0.344322	0.570867	0.3762	1.0927	0.0340064	0.437215	1.18514e-33	1.04367e-32	1	RGCs
Inpp5f	chr7:128611328-128696425	+	85098	6	0.79075	0.334911	1.85148	2.62059	0.681974	0.7935	0.3028	0.0817549	0.168515	1.5344e-24	1.08405e-23	1	RGCs
Gnas	chr2:174284320-174346744	+	62425	790	0.609681	5.31953	0.666219	29.1725	19.236	0.6026	0.0207	0.0161201	0.0184151	1.22174e-12	5.16143e-12	0	RGCs
Zdbf2	chr1:63273265-63314576	+	41312	5	0.630185	0.526627	0.907554	2.6846	1.54566	0.6346	0.2364	0.0600109	0.129063	5.54707e-06	1.45269e-05	0	RGCs
Peg3	chr7:6703892-6730431	-	26540	120	0.495512	1.5142	0.203666	1.85775	1.86805	0.4986	0.2684	0.0257984	0.118815	0.00284054	0.0054355	0	RGCs
Sex chromosome genes in male Bl6 x Spret
gene	gene_coord	gene_strand	gene_length	n_cells	meanAR	meanGE	log2FC	alpha	beta	bb_mu	bb_theta	theta_common	theta_shrunk	pval_mean	FDR_mean	Monoallelic gene	Cell type
Pcsk1n	chrX:7919822-7924410	+	4589	690	0.975587	2.6641	6.14814	2.58828	0.053185	0.9799	0.3786	0.0123772	0.151876	0	0	1	Cortical neurons
Tspan7	chrX:10485158-10596605	+	111448	45	0.983304	0.792415	6.14587	12.0422	0.185389	0.9848	0.0818	0.0286036	0.0497911	0	0	1	Cortical neurons
Pgrmc1	chrX:36598206-36606079	+	7874	591	0.993814	2.53778	7.1037	60875.6	430.058	0.993	0	0.0125741	0	0	0	0	Cortical neurons
Ids	chrX:70343069-70365084	-	22016	58	0.993088	0.978329	7.71747	9212.96	51.2234	0.9945	0.0001	0.0232845	0.0001	0	0	0	Cortical neurons
Maged1	chrX:94535474-94542143	-	6670	62	0.985279	1.01796	5.98909	67.0437	0.993004	0.9854	0.0147	0.0224639	0.0202902	0	0	1	Cortical neurons
Pja1	chrX:99465734-99471273	-	5540	7	0.987524	0.482749	6.05832	14427.4	242.606	0.9835	0.0001	0.0486062	0.0001	0	0	0	Cortical neurons
Slc16a2	chrX:103697414-103821983	-	124570	28	0.995871	0.499002	7.79116	18172.3	94.3881	0.9948	0.0001	0.046876	0.0001	0	0	0	Cortical neurons
Atrx	chrX:105797615-105929403	-	131789	705	0.999268	2.68691	10.3173	9400.34	7.02481	0.9993	0.0001	0.0123498	0.0001	0	0	0	Cortical neurons
Sh3bgrl	chrX:109095365-109197873	+	102509	375	0.997366	2.0057	8.41764	11.93	0.0361334	0.997	0.0836	0.0138548	0.0408181	0	0	1	Cortical neurons
Rpl36a	chrX:134585654-134588062	+	2409	1317	0.990054	4.31366	6.79276	134.53	1.07105	0.9921	0.0074	0.0112868	0.0102	0	0	0	Cortical neurons
Arxes2	chrX:135993824-135995355	+	1532	9	0.98157	0.412889	5.55075	25.2343	0.511113	0.9801	0.0388	0.057579	0.0524332	0	0	1	Cortical neurons
Tceal8	chrX:136168984-136172342	-	3359	22	0.990584	0.704021	6.10911	36.8489	0.449742	0.9879	0.0268	0.0323162	0.0313358	0	0	1	Cortical neurons
Ubqln2	chrX:153498227-153501570	+	3344	23	0.997503	0.600513	9.27767	2391.88	5.69274	0.9976	0.0004	0.0383018	0.0004	0	0	0	Cortical neurons
Sms	chrX:157443855-157492287	-	48433	36	0.996062	0.745081	7.29577	24243.3	120.31	0.9951	0	0.0304578	0	0	0	0	Cortical neurons
Eif1ax	chrX:159372178-159389928	+	17751	277	0.997661	1.70972	8.25615	39.7703	0.1036	0.9974	0.0251	0.015097	0.0194162	0	0	1	Cortical neurons
Zrsr2	chrX:163935443-163958661	-	23219	42	0.993093	0.860279	6.87463	9200.51	61.3853	0.9934	0.0001	0.026334	0.0001	0	0	0	Cortical neurons
Gpm6b	chrX:166238911-166388988	+	150078	85	0.994525	1.14885	7.40054	14.4829	0.0801858	0.9945	0.0687	0.020192	0.039309	0	0	1	Cortical neurons
Tmsb4x	chrX:167207093-167209315	-	2223	3012	0.866661	15.5937	2.68009	6996.53	1074.4	0.8669	0.0001	0.0141571	0.0001	0	0	0	Cortical neurons
Atp6ap2	chrX:12587801-12617049	+	29249	8	0.99792	0.582549	10.1163	6.15751	0.01	0.9984	0.1621	0.0395952	0.0874814	0	0	1	Cortical neurons
L1cam	chrX:73853778-73896105	-	42328	25	0.992952	0.644425	7.40088	7.7966	0.0554531	0.9929	0.1274	0.0354967	0.0716207	0	0	1	Cortical neurons
Rps4x	chrX:102184941-102189394	-	4454	1322	0.999388	4.10351	10.0782	4360.57	3.66808	0.9992	0.0002	0.0113259	0.0002	0	0	0	Cortical neurons
Rlim	chrX:103957163-103981284	-	24122	6	0.99629	0.446821	8.27333	5866.39	26.3698	0.9955	0.0002	0.0528454	0.0002	0	0	0	Cortical neurons
Gprasp1	chrX:135742733-135803474	+	60742	28	0.999695	0.719703	11.3597	3453.33	4.10734	0.9988	0.0003	0.0315862	0.0003	0	0	0	Cortical neurons
Bhlhb9	chrX:135797594-135891081	+	93488	8	0.997436	0.457371	8.59619	78568.9	196.336	0.9975	0	0.0515427	0	0	0	0	Cortical neurons
Bex3	chrX:136270253-136271978	+	1726	1515	0.999456	4.61563	10.32	10859.8	8.05505	0.9993	0.0001	0.0112525	0.0001	0	0	0	Cortical neurons
Dcx	chrX:143855842-143933311	-	77470	1449	0.99917	4.66524	9.64088	1000000	1346.21	0.9987	0	0.0112507	0	0	0	0	Cortical neurons
Cdkl5	chrX:160771923-160994704	-	222782	10	0.998172	0.441973	9.60918	7.06417	0.01	0.9986	0.1414	0.0535101	0.0887312	0	0	1	Cortical neurons
Uba1	chrX:20658326-20683179	+	24854	129	0.999324	1.25977	10.0637	1493	1.35289	0.9991	0.0007	0.0187213	0.0007	0	0	0	Cortical neurons
Armcx1	chrX:134717963-134721917	+	3955	16	0.998624	0.635016	9.10591	10.276	0.01	0.999	0.0972	0.0360619	0.0605224	0	0	1	Cortical neurons
Tceal9	chrX:136245079-136247139	+	2061	426	0.999479	2.23667	9.91089	2395.13	1.8329	0.9992	0.0004	0.0132001	0.0004	0	0	0	Cortical neurons
Prdx4	chrX:155323918-155340754	-	16837	6	0.998477	0.368691	9.40621	1446.95	2.24157	0.9985	0.0007	0.0648835	0.0007	0	0	0	Cortical neurons
Bex2	chrX:136066564-136068236	-	1673	2001	0.999908	6.13259	12.8148	104.603	0.01	0.9999	0.0096	0.0114226	0.0111244	0	0	1	Cortical neurons
Htatsf1	chrX:57053583-57067183	+	13601	7	0.994306	0.370117	7.15538	2397.68	14.8709	0.9938	0.0004	0.0645965	0.0004	5.12079e-302	1.04828e-300	0	Cortical neurons
Ap1s2	chrX:163909017-163933666	+	24650	15	0.998487	0.358426	10.2408	2192.46	5.24862	0.9976	0.0005	0.0668083	0.0005	2.97437e-300	6.03895e-299	0	Cortical neurons
Tceal1	chrX:136707982-136711478	+	3497	7	0.994737	0.356145	7.35425	2.13082	0.01	0.9953	0.4671	0.0672884	0.221436	1.10903e-283	2.12951e-282	1	Cortical neurons
Wdr13	chrX:8123301-8132892	-	9592	7	0.998645	0.30596	10.1163	4.28157	0.01	0.9977	0.233	0.078389	0.139805	1.6369e-258	2.93811e-257	1	Cortical neurons
Hs6st2	chrX:51387212-51681856	-	294645	14	0.983147	0.317936	5.92575	2995.33	63.0989	0.9794	0.0003	0.075459	0.0003	1.92913e-254	3.41318e-253	0	Cortical neurons
Pcdh11x	chrX:120290259-120910619	+	620361	37	0.984326	0.33647	6.21632	3.84225	0.0600812	0.9846	0.2563	0.0713256	0.144029	7.73533e-241	1.33058e-239	1	Cortical neurons
Xist	chrX:103460366-103483254	-	22889	26	0.983804	0.127174	6.47573	6.0631	0.105266	0.9829	0.1621	0.193579	0.1883	4.09604e-63	3.25189e-62	1	Cortical neurons
Pcsk1n	chrX:7919822-7924410	+	4589	72	0.962625	1.06044	5.26789	4.40027	0.142759	0.9686	0.2201	0.0266364	0.101022	0	0	1	IPCs
Pgrmc1	chrX:36598206-36606079	+	7874	83	0.994592	1.22898	7.09491	3386.27	26.9207	0.9921	0.0003	0.0232852	0.0003	0	0	0	IPCs
Maged1	chrX:94535474-94542143	-	6670	49	0.991603	1.10074	7.16731	2351.68	19.09	0.9919	0.0004	0.0257123	0.0004	0	0	0	IPCs
Atrx	chrX:105797615-105929403	-	131789	275	0.999257	1.93413	10.3658	2761.58	2.17684	0.9992	0.0004	0.0167237	0.0004	0	0	0	IPCs
Sh3bgrl	chrX:109095365-109197873	+	102509	316	0.997532	2.24293	8.70585	4263.53	10.3405	0.9976	0.0002	0.015372	0.0002	0	0	0	IPCs
Rpl36a	chrX:134585654-134588062	+	2409	1227	0.988663	5.10616	6.6397	438.815	4.51768	0.9898	0.0023	0.0117943	0.00859557	0	0	0	IPCs
Tceal8	chrX:136168984-136172342	-	3359	10	0.991544	0.76637	6.53169	3425.02	36.6675	0.9894	0.0003	0.0369134	0.0003	0	0	0	IPCs
Eif1ax	chrX:159372178-159389928	+	17751	198	0.997376	1.74816	9.11952	22.7714	0.0425514	0.9981	0.0438	0.0177775	0.0282725	0	0	1	IPCs
Zrsr2	chrX:163935443-163958661	-	23219	15	0.994225	0.793103	8.05408	3745.93	20.24	0.9946	0.0003	0.0356173	0.0003	0	0	0	IPCs
Gpm6b	chrX:166238911-166388988	+	150078	95	0.996851	1.22201	8.30461	1878.27	5.37792	0.9971	0.0005	0.0234016	0.0005	0	0	0	IPCs
Tmsb4x	chrX:167207093-167209315	-	2223	2284	0.866546	13.3255	2.66133	9787.62	1532.52	0.8646	0.0001	0.0126999	0.0001	0	0	0	IPCs
Rps4x	chrX:102184941-102189394	-	4454	1270	0.999668	5.00194	11.6908	8891.4	4.1357	0.9995	0.0001	0.0118274	0.0001	0	0	0	IPCs
Bex3	chrX:136270253-136271978	+	1726	808	0.999287	3.65401	10.3029	1750.54	1.2988	0.9993	0.0006	0.0126349	0.0006	0	0	0	IPCs
Dcx	chrX:143855842-143933311	-	77470	525	0.998294	2.72956	9.23926	5689.65	10.5233	0.9982	0.0002	0.0140226	0.0002	0	0	0	IPCs
Tceal9	chrX:136245079-136247139	+	2061	403	0.999506	2.54165	10.6419	36787.1	22.4456	0.9994	0	0.0144715	0	0	0	0	IPCs
Prdx4	chrX:155323918-155340754	-	16837	47	0.997671	0.667183	8.87344	562.821	0.983758	0.9983	0.0018	0.0428253	0.0287228	0	0	1	IPCs
Bex2	chrX:136066564-136068236	-	1673	804	0.99941	3.64432	11.4861	31.462	0.0105109	0.9997	0.0318	0.0126434	0.020354	0	0	1	IPCs
Tspan7	chrX:10485158-10596605	+	111448	10	0.968871	0.461449	5.14466	4.32885	0.124135	0.9721	0.2246	0.0636488	0.126964	7.4712e-268	1.51347e-266	1	IPCs
Xist	chrX:103460366-103483254	-	22889	13	0.973728	0.0902751	3.99498	10.9637	0.639863	0.9449	0.0862	0.277773	0.214602	1.44437e-32	8.32448e-32	1	IPCs
Pcsk1n	chrX:7919822-7924410	+	4589	117	0.97864	1.45503	5.86035	11.0487	0.205558	0.9817	0.0889	0.0265005	0.0511103	0	0	1	RGCs
Tspan7	chrX:10485158-10596605	+	111448	85	0.99151	1.37041	7.3589	950374	6640.08	0.9931	0	0.0275963	0	0	0	0	RGCs
Pgrmc1	chrX:36598206-36606079	+	7874	79	0.99778	1.43195	8.32707	8992.4	25.8916	0.9971	0.0001	0.0268039	0.0001	0	0	0	RGCs
Maged1	chrX:94535474-94542143	-	6670	84	0.986898	1.38225	6.1973	5.96505	0.0844333	0.986	0.1653	0.0274589	0.0807505	0	0	1	RGCs
Atrx	chrX:105797615-105929403	-	131789	159	0.999779	1.79172	11.3174	30.059	0.01	0.9997	0.0333	0.0232184	0.0278475	0	0	1	RGCs
Sh3bgrl	chrX:109095365-109197873	+	102509	183	0.994653	2.08166	7.37046	13.5957	0.0870534	0.9936	0.0731	0.0213993	0.0417704	0	0	1	RGCs
Rpl36a	chrX:134585654-134588062	+	2409	996	0.994543	7.03787	7.60567	4867.57	23.6265	0.9952	0.0002	0.0158135	0.0002	0	0	0	RGCs
Tceal8	chrX:136168984-136172342	-	3359	43	0.993227	1.21243	6.71858	3529.39	27.7812	0.9922	0.0003	0.0301969	0.0003	0	0	0	RGCs
Eif1ax	chrX:159372178-159389928	+	17751	253	0.998238	2.40533	9.05799	11.3023	0.0190834	0.9983	0.0883	0.0200334	0.0466482	0	0	1	RGCs
Zrsr2	chrX:163935443-163958661	-	23219	35	0.99327	1.03077	6.65642	43898.4	253.393	0.9943	0	0.0342385	0	0	0	0	RGCs
Gpm6b	chrX:166238911-166388988	+	150078	452	0.996323	3.49349	8.0917	2649.64	6.71794	0.9975	0.0004	0.017573	0.0004	0	0	0	RGCs
Tmsb4x	chrX:167207093-167209315	-	2223	1501	0.866564	18.4166	2.65369	704.395	110.891	0.864	0.0012	0.0177879	0.0121021	0	0	0	RGCs
Rps4x	chrX:102184941-102189394	-	4454	1010	0.999438	6.73669	10.2673	5300.26	3.74202	0.9993	0.0002	0.0158265	0.0002	0	0	0	RGCs
Bex3	chrX:136270253-136271978	+	1726	510	0.99881	3.78343	10.5341	4408.23	4.82785	0.9989	0.0002	0.0172088	0.0002	0	0	0	RGCs
Dcx	chrX:143855842-143933311	-	77470	144	0.996924	1.41479	9.40656	76756.3	193.124	0.9975	0	0.0269931	0	0	0	0	RGCs
Uba1	chrX:20658326-20683179	+	24854	22	0.999469	0.926627	10.4798	1e+06	1285.81	0.9987	0	0.0373076	0	0	0	0	RGCs
Tceal9	chrX:136245079-136247139	+	2061	241	0.999231	2.31598	10.2746	2406.45	1.84846	0.9992	0.0004	0.0203554	0.0004	0	0	0	RGCs
Prdx4	chrX:155323918-155340754	-	16837	86	0.99839	1.36213	10.0755	2296.85	3.00049	0.9987	0.0004	0.0277302	0.0004	0	0	0	RGCs
Bex2	chrX:136066564-136068236	-	1673	572	0.99987	4.29941	12.7082	69.868	0.01	0.9999	0.0143	0.0167035	0.0163668	0	0	1	RGCs
Upf3b	chrX:37091678-37110322	-	18645	7	0.998565	0.619527	8.44984	9.63208	0.01	0.999	0.1037	0.0524035	0.0736902	1.59168e-239	4.79612e-238	1	RGCs
Fhl1	chrX:56731787-56793346	+	61560	12	0.997878	0.557988	8.75322	3263.84	10.4352	0.9968	0.0003	0.0571775	0.0003	2.14264e-206	5.76208e-205	0	RGCs
Ids	chrX:70343069-70365084	-	22016	9	0.989546	0.463314	6.11422	25.871	0.237322	0.9909	0.0383	0.066351	0.0579867	1.35645e-163	3.08408e-162	1	RGCs
Sms	chrX:157443855-157492287	-	48433	5	0.991055	0.433728	6.74147	3069.12	33.7737	0.9891	0.0003	0.0695118	0.0003	1.66611e-145	3.56149e-144	0	RGCs
Rlim	chrX:103957163-103981284	-	24122	6	0.993631	0.395858	6.37504	301.251	1.81445	0.994	0.0033	0.0738415	0.0495998	1.64856e-128	3.17158e-127	0	RGCs
Hprt	chrX:52988137-53021659	+	33523	5	0.997722	0.349112	9.11894	5.34087	0.01	0.9981	0.1869	0.0797296	0.123177	5.97388e-127	1.14051e-125	1	RGCs
Xist	chrX:103460366-103483254	-	22889	40	0.935671	0.262722	4.59128	24.1122	0.825328	0.9669	0.0401	0.0960632	0.0781239	4.3217e-63	5.45888e-62	1	RGCs

## Sheet: Supp Table 3a
gene	gene_coord	gene_strand	gene_length	n_cells	meanAR	meanGE	log2FC	alpha	beta	bb_mean	bb_theta	theta_common	theta_shrunk	pval_mean	FDR_mean	pval_disp	FDR_disp	Cell type
Nkg7	chr7:43437073-43438249	+	1177	16	0.979626	1.1065	4.99881	2.03638	0.0469354	0.9775	0.48	0.033625	0.204294	1.58153e-236	6.04934e-235	6.35335e-241	3.24021e-239	CD8 Naïve
Ifi27l2a	chr12:103442167-103443680	-	1514	6	0.915541	0.35408	3.53605	0.720368	0.0652722	0.9169	1.2728	0.105752	0.552582	1.83993e-44	1.27959e-43	6.35335e-241	3.24021e-239	CD8 Naïve
Trbc1	chr6:41538218-41539881	+	1664	200	0.48752	2.9018	-0.00527816	0.221434	0.239387	0.4805	2.17	0.0145998	0.83361	0.194457	0.230656	6.35335e-241	3.24021e-239	CD8 Naïve
Auts2	chr5:131437333-132543344	-	1106012	5	0.432826	0.558783	-0.661831	0.178525	0.240059	0.4265	2.389	0.0623324	0.948026	0.000927036	0.0015089	6.35335e-241	3.24021e-239	CD8 Naïve
Trbc2	chr6:41546730-41548352	+	1623	335	0.489759	4.98893	-0.108422	0.928759	0.96576	0.4902	0.5278	0.00841759	0.205942	0.0212074	0.0282151	6.35335e-241	3.24021e-239	CD8 Naïve
Thy1	chr9:44043384-44048579	+	5196	14	0.873919	1.13693	2.72994	8.21181	1.27556	0.8656	0.1054	0.0329276	0.0615842	1.73708e-155	3.32217e-154	0.072	0.251357	CD8 Naïve
Cd3g	chr9:44969572-44980431	-	10860	6	0.842593	0.939142	2.35001	8.95219	1.63281	0.8457	0.0945	0.0382635	0.0609386	1.73529e-103	2.2125e-102	0.244	0.388021	CD8 Naïve
Epsti1	chr14:77904239-78002657	+	98419	37	0.84249	1.37068	2.54699	11.9044	2.11282	0.8493	0.0713	0.0284763	0.0457204	2.38452e-164	5.21189e-163	0.166	0.325615	CD8 Naïve
Aff3	chr1:38177326-38664955	-	487630	6	0.604788	0.838174	0.63743	3.19656	2.1769	0.5949	0.1861	0.0420666	0.0982134	4.82834e-08	1.19151e-07	0.026	0.142071	CD8 Naïve
Npm1	chr11:33152287-33163206	-	10920	66	0.860822	1.94191	2.65512	14.1715	2.24379	0.8633	0.0609	0.0212071	0.0370116	6.35335e-241	3.24021e-239	0.104	0.269695	CD8 Naïve
Inpp4b	chr8:81342556-82127914	+	785359	8	0.727355	0.993084	1.06526	5.49646	2.29379	0.7056	0.1284	0.0365902	0.0727164	6.94082e-33	3.21802e-32	0.05	0.201316	CD8 Naïve
BE692007	chr19:11470166-11484578	-	14413	9	0.364899	0.917012	-0.701496	1.67696	2.85131	0.3703	0.2208	0.0390135	0.109392	2.266e-17	8.06276e-17	0.006	0.0437143	CD8 Naïve
Trac	chr14:54220521-54224206	+	3686	15	0.356122	1.12033	-0.878749	1.67006	2.94387	0.362	0.2167	0.0333036	0.104096	7.11546e-25	2.86491e-24	0.006	0.0437143	CD8 Naïve
Scml4	chr10:42860370-42960780	+	100411	16	0.603782	1.17566	0.649844	4.88576	3.19356	0.6047	0.1238	0.0320879	0.0680217	2.92551e-12	8.95207e-12	0.028	0.147724	CD8 Naïve
Bcl2	chr1:106538178-106714274	-	176097	47	0.550181	1.26833	0.199376	3.70441	3.19791	0.5367	0.1449	0.0302602	0.0748378	0.065799	0.0832005	0.01	0.0695455	CD8 Naïve
Elmo1	chr13:20090596-20608353	+	517758	9	0.551273	0.954357	0.218034	4.27736	3.42504	0.5553	0.1298	0.0377706	0.0740209	0.0597933	0.0762365	0.114	0.276857	CD8 Naïve
Akap13	chr7:75455534-75754609	+	299076	6	0.613368	0.799447	0.618404	5.65819	3.53513	0.6155	0.1088	0.0438406	0.0700205	5.20293e-10	1.44736e-09	0.17	0.32895	CD8 Naïve
Dapl1	chr2:59484653-59505020	+	20368	189	0.31981	3.03734	-0.854672	1.85947	3.55579	0.3434	0.1847	0.0139658	0.0792832	3.85059e-58	3.273e-57	6.35335e-241	3.24021e-239	CD8 Naïve
Ccnd3	chr17:47505051-47599691	+	94641	60	0.455839	1.95297	-0.382413	3.26167	4.00842	0.4486	0.1375	0.0211001	0.0660302	1.55888e-09	4.18435e-09	0.002	0.018	CD8 Naïve
Bach2	chr4:32238804-32586108	+	347305	15	0.53435	1.17151	0.115797	4.76379	4.41733	0.5189	0.1089	0.0321755	0.0624209	0.270179	0.310808	0.046	0.1955	CD8 Naïve
Evl	chr12:108554720-108688516	+	133797	5	0.613158	0.813278	0.542366	7.2786	4.65347	0.61	0.0838	0.0431824	0.0600959	2.74398e-08	6.88244e-08	0.254	0.38862	CD8 Naïve
Slamf6	chr1:171917515-171953170	+	35656	5	0.305661	0.744122	-1.23739	2.11191	4.68313	0.3108	0.1472	0.0467964	0.086538	8.05552e-30	3.52141e-29	0.098	0.258517	CD8 Naïve
Ikzf1	chr11:11685003-11772926	+	87924	57	0.474936	1.86584	-0.132647	4.42206	4.7178	0.4838	0.1094	0.0219708	0.0559294	0.0120928	0.0169743	6.35335e-241	3.24021e-239	CD8 Naïve
Lef1	chr3:131110471-131224356	+	113886	81	0.508749	2.23651	-0.0268866	5.1981	4.91794	0.5138	0.0989	0.0186655	0.0497779	1	1	6.35335e-241	3.24021e-239	CD8 Naïve
Actb	chr5:142903115-142906754	-	3640	416	0.509597	8.07746	0.616918	6.4923	5.20311	0.5551	0.0855	0.00495776	0.0357144	2.00808e-25	8.30367e-25	6.35335e-241	3.24021e-239	CD8 Naïve
Tox	chr4:6686353-6991557	-	305205	7	0.54077	0.488243	0.198381	6.67816	5.43929	0.5511	0.0825	0.0725197	0.0788104	0.284778	0.325157	0.406	0.46762	CD8 Naïve
Apbb1ip	chr2:22774094-22875653	+	101560	6	0.495047	1.01245	-0.06832	5.26731	5.47327	0.4904	0.0931	0.0360362	0.0589486	0.167505	0.205026	0.152	0.309974	CD8 Naïve
Dock2	chr11:34226815-34783892	-	557078	21	0.511514	1.25311	-0.0123308	5.55609	5.51662	0.5018	0.0903	0.0305448	0.0542899	0.640977	0.695528	0.098	0.258517	CD8 Naïve
Ms4a4c	chr19:11404770-11427246	+	22477	6	0.110312	0.64177	-3.05813	0.794326	5.57966	0.1246	0.1569	0.0539804	0.0949252	1.21587e-100	1.43098e-99	0.084	0.251357	CD8 Naïve
Elf1	chr14:79481194-79582494	+	101301	6	0.417938	0.798064	-0.5025	4.08468	5.63684	0.4202	0.1029	0.043908	0.0678241	1.21916e-07	2.96083e-07	0.194	0.337295	CD8 Naïve
Cd8a	chr6:71373427-71379173	+	5747	20	0.693027	1.31259	1.24189	13.3543	6.02577	0.6891	0.0516	0.0294625	0.0388851	5.73831e-49	4.38981e-48	0.242	0.388021	CD8 Naïve
Lgals1	chr15:78926725-78930465	+	3741	32	0.0821479	1.38036	-3.05247	0.670386	6.06415	0.0995	0.1485	0.028318	0.0749332	2.32986e-214	7.12937e-213	6.35335e-241	3.24021e-239	CD8 Naïve
Gimap6	chr6:48701582-48708225	-	6644	10	0.552376	1.2296	0.164884	7.52301	6.10455	0.552	0.0734	0.0309958	0.0481675	0.189184	0.227915	0.172	0.32895	CD8 Naïve
Maml2	chr9:13297957-13709388	+	411432	9	0.59648	0.934993	0.465664	8.99015	6.37198	0.5852	0.0651	0.0384011	0.0498641	2.23154e-06	4.55234e-06	0.27	0.392604	CD8 Naïve
Crip1	chr12:113146316-113153879	+	7564	69	0.343074	1.86999	-0.890949	3.39318	6.4988	0.343	0.1011	0.0219278	0.0527493	1.20371e-41	7.08334e-41	0.002	0.018	CD8 Naïve
Galnt2l	chr8:119910841-124345722	+	4434882	19	0.529822	1.53804	0.274644	8.68892	7.12017	0.5496	0.0633	0.0259414	0.0410227	0.00259792	0.00405593	0.124	0.287455	CD8 Naïve
Itk	chr11:46325150-46389515	-	64366	10	0.466468	1.00553	-0.22094	6.81038	7.63722	0.4714	0.0692	0.0362315	0.0500005	0.00306401	0.00473529	0.27	0.392604	CD8 Naïve
H3f3b	chr11:116021912-116027962	-	6051	6	0.49076	0.940526	-0.0440552	7.5385	7.94527	0.4869	0.0646	0.038218	0.0495543	0.452821	0.505705	0.314	0.4029	CD8 Naïve
Themis	chr10:28668360-28883818	+	215459	146	0.398393	2.86722	-0.596071	5.65787	8.5166	0.3992	0.0705	0.01477	0.0364426	1.06915e-33	5.27676e-33	0.002	0.018	CD8 Naïve
Lcp1	chr14:75131101-75230842	+	99742	34	0.376874	1.56017	-0.836413	5.31217	8.63758	0.3808	0.0717	0.025634	0.0440114	8.42518e-32	3.79133e-31	0.074	0.251357	CD8 Naïve
Cdk2ap2	chr19:4097182-4099019	+	1838	5	0.575166	0.858921	0.319177	12.512	9.31559	0.5732	0.0458	0.0411977	0.044366	0.00487901	0.00724746	0.444	0.47175	CD8 Naïve
Gmfg	chr7:28437447-28448233	+	10787	8	0.396846	1.05671	-0.665999	6.17624	9.64634	0.3903	0.0632	0.0348484	0.0468165	2.66764e-15	9.06996e-15	0.244	0.388021	CD8 Naïve
Tubb5	chr17:35833921-35838306	-	4386	29	0.552394	1.574	0.312544	11.8032	9.69832	0.5489	0.0465	0.0254448	0.0343179	0.000171344	0.000298311	0.316	0.4029	CD8 Naïve
Dock10	chr1:80501073-80758527	-	257455	51	0.527063	1.86999	0.133267	11.5418	9.98252	0.5362	0.0465	0.0219278	0.0320152	0.175351	0.212926	0.184	0.337295	CD8 Naïve
Prkch	chr12:73584796-73778185	+	193390	10	0.470116	1.01107	-0.139606	10.1198	10.3968	0.4932	0.0487	0.036075	0.0421133	0.0873976	0.109605	0.362	0.43611	CD8 Naïve
Foxp1	chr6:98925338-99522721	-	597384	40	0.513716	1.78976	0.136876	11.3342	10.5503	0.5179	0.0457	0.0227875	0.0322742	0.301349	0.341529	0.216	0.363165	CD8 Naïve
Ccnd2	chr6:127125162-127152193	-	27032	33	0.555531	1.44813	0.239399	12.985	10.7649	0.5467	0.0421	0.0272527	0.0338307	0.00776049	0.0113081	0.304	0.397538	CD8 Naïve
Ms4a4b	chr19:11443553-11467055	+	23503	138	0.620212	2.85754	0.779795	19.3422	10.9201	0.6392	0.033	0.0148184	0.0222338	3.38169e-42	2.15582e-41	0.144	0.309974	CD8 Naïve
Pitpnc1	chr11:107207892-107470699	-	262808	33	0.554002	1.50761	0.280833	13.7292	11.4596	0.5451	0.0397	0.0263735	0.0323436	0.000419352	0.000720909	0.31	0.401949	CD8 Naïve
Grap2	chr15:80572594-80652854	+	80261	120	0.49043	2.60581	-0.110535	11.1455	11.4668	0.4929	0.0442	0.016185	0.0273817	0.0145013	0.0199883	0.09	0.251357	CD8 Naïve
Arhgap15	chr2:43748824-44395953	+	647130	235	0.569379	3.72891	0.380572	15.4749	11.8885	0.5655	0.0365	0.011387	0.0213162	7.8839e-14	2.51299e-13	0.074	0.251357	CD8 Naïve
Sp100	chr1:85649988-85709998	+	60011	5	0.612166	0.904564	0.576906	17.8713	11.9544	0.5992	0.0335	0.0394539	0.0385534	4.40118e-09	1.13081e-08	0.464	0.482939	CD8 Naïve
Mbnl1	chr3:60472830-60629750	+	156921	19	0.578068	1.52559	0.4155	16.4274	12.6285	0.5654	0.0344	0.0261168	0.0301629	2.0853e-07	4.90848e-07	0.442	0.47175	CD8 Naïve
Ptprc	chr1:138062861-138175708	-	112848	54	0.468832	1.81328	-0.192823	10.8067	12.663	0.4605	0.0426	0.022529	0.0309278	0.000499723	0.00083106	0.272	0.392604	CD8 Naïve
Lck	chr4:129548344-129573641	-	25298	47	0.530842	1.89903	0.235059	14.1142	12.7762	0.5249	0.0372	0.0216313	0.0282894	0.0100665	0.0142609	0.29	0.397538	CD8 Naïve
Ripor2	chr13:24501525-24733816	+	232292	134	0.452743	2.71784	-0.295456	11.0668	12.986	0.4601	0.0416	0.0155493	0.0259781	4.65839e-10	1.31988e-09	0.108	0.2754	CD8 Naïve
Ablim1	chr19:57032733-57314919	-	282187	18	0.438091	1.47718	-0.329686	11.1756	13.3357	0.4559	0.0408	0.0268173	0.0330519	4.3384e-07	9.61994e-07	0.358	0.434714	CD8 Naïve
Dgka	chr10:128720134-128744855	-	24722	12	0.52734	1.1231	0.118056	15.5428	13.4103	0.5368	0.0345	0.0332403	0.0348649	1	1	0.524	0.526	CD8 Naïve
Emp3	chr7:45918023-45921404	-	3382	21	0.43984	1.26556	-0.304966	11.0384	14.1258	0.4387	0.0397	0.0303115	0.034922	9.1669e-06	1.77536e-05	0.406	0.46762	CD8 Naïve
S100a10	chr3:93555080-93564643	+	9564	10	0.651993	1.05671	0.868241	26.6557	14.1367	0.6534	0.0245	0.0348484	0.0321203	1.05784e-20	3.85356e-20	0.428	0.46762	CD8 Naïve
Cytip	chr2:58129137-58195532	-	66396	11	0.446526	1.05809	-0.41149	12.1052	15.0505	0.4458	0.0368	0.0348129	0.0367679	6.70148e-07	1.44412e-06	0.506	0.512702	CD8 Naïve
Gimap4	chr6:48684549-48692060	+	7512	7	0.55588	0.868603	0.308527	20.9674	15.7763	0.5706	0.0272	0.0408095	0.0370485	0.009479	0.0136819	0.416	0.46762	CD8 Naïve
Otulinl	chr15:27655069-27681579	-	26511	7	0.560782	0.957123	0.359234	21.4482	15.9363	0.5737	0.0267	0.0376828	0.0348115	0.000494373	0.00083106	0.434	0.46762	CD8 Naïve
Ptprcap	chr19:4153604-4156751	+	3148	20	0.534943	1.43292	0.206577	21.3286	17.9635	0.5428	0.0255	0.0274857	0.0276794	0.0543342	0.0704503	0.462	0.482939	CD8 Naïve
Utrn	chr10:12382188-12869365	-	487178	7	0.536988	0.948824	0.0840643	22.0259	19.4737	0.5307	0.0241	0.0379478	0.0339977	1	1	0.418	0.46762	CD8 Naïve
Fyb	chr15:6522853-6663313	+	140461	51	0.468536	1.81743	-0.248545	17.9696	19.8898	0.4746	0.0264	0.022484	0.0247464	4.82011e-05	8.77948e-05	0.43	0.46762	CD8 Naïve
Tagln2	chr1:172500047-172507380	+	7334	21	0.474452	1.2545	0.00208031	20.7626	21.2896	0.4937	0.0238	0.0305187	0.0290196	0.568585	0.625852	0.432	0.46762	CD8 Naïve
Cmah	chr13:24327404-24477377	+	149974	5	0.400485	0.849239	-0.52146	14.6013	21.7019	0.4022	0.0275	0.0415967	0.0376779	1.11622e-09	3.04966e-09	0.422	0.46762	CD8 Naïve
Skap1	chr11:96464593-96759130	+	294538	269	0.420048	4.05947	-0.404545	19.44	25.7409	0.4303	0.0221	0.0104414	0.0152288	8.42471e-25	3.30508e-24	0.176	0.332444	CD8 Naïve
Ltb	chr17:35194439-35196320	+	1882	113	0.474587	2.56846	-0.217955	23.5534	26.1901	0.4735	0.0201	0.0164076	0.0183756	8.62275e-06	1.69139e-05	0.434	0.46762	CD8 Naïve
Myh9	chr15:77760587-77842175	-	81589	13	0.435272	1.06224	-0.368495	20.7714	28.0045	0.4259	0.0205	0.034707	0.0305087	6.42583e-07	1.4045e-06	0.422	0.46762	CD8 Naïve
Mir142hg	chr11:87755577-87757270	+	1694	398	0.594904	5.44398	0.544142	43.2063	29.4369	0.5948	0.0138	0.00766786	0.0102609	1.77721e-39	9.71118e-39	0.292	0.397538	CD8 Naïve
Tcf7	chr11:52252371-52283331	-	30961	6	0.43965	0.994467	-0.390838	23.9331	30.7061	0.438	0.0183	0.0365499	0.0308799	1.2886e-06	2.66426e-06	0.386	0.457814	CD8 Naïve
Itga4	chr2:79255426-79333123	+	77698	8	0.403259	0.614108	-0.595158	22.2189	30.7155	0.4197	0.0189	0.0564443	0.0441333	3.06067e-07	6.98929e-07	0.304	0.397538	CD8 Naïve
Sidt1	chr16:44240180-44333196	-	93017	42	0.628008	1.38036	0.832932	61.9226	34.2431	0.6439	0.0104	0.028318	0.0224902	5.60251e-26	2.38107e-25	0.302	0.397538	CD8 Naïve
Myl6	chr10:128490860-128494145	-	3286	39	0.34095	1.67358	-0.977974	18.8426	36.6312	0.3397	0.018	0.0241501	0.0226474	5.62876e-45	4.10095e-44	0.428	0.46762	CD8 Naïve
Sell	chr1:164061982-164084181	+	22200	5	0.455004	0.944675	-0.222392	33.1785	39.0548	0.4593	0.0138	0.0380822	0.0301743	0.00217025	0.00342318	0.322	0.407157	CD8 Naïve
Zbtb20	chr16:42875881-43642602	+	766722	8	0.464003	0.847856	-0.1127	37.0408	39.7178	0.4826	0.013	0.0416546	0.0322095	0.092358	0.114884	0.282	0.395835	CD8 Naïve
Naca	chr10:128035575-128048637	+	13063	296	0.519682	4.18119	0.100564	45.1294	41.3037	0.5221	0.0116	0.0101283	0.0110365	0.231925	0.268822	0.474	0.490014	CD8 Naïve
Cd52	chr4:134082448-134095082	-	12635	560	0.413797	9.24896	-0.515713	32.3061	45.5505	0.4149	0.0128	0.00424505	0.00764015	9.19521e-77	1.0049e-75	0.082	0.251357	CD8 Naïve
Shisa5	chr9:109038565-109057777	+	19213	323	0.561715	4.29737	0.381233	67.8004	53.0539	0.561	0.0083	0.00984502	0.00959779	3.04688e-15	1.01342e-14	0.462	0.482939	CD8 Naïve
Ptma	chr1:86526726-86530712	+	3987	63	0.353875	1.87414	-0.876128	31.1679	56.4191	0.3559	0.0114	0.021885	0.018658	4.64057e-42	2.84003e-41	0.352	0.430848	CD8 Naïve
Tmsb10	chr6:72957347-72958748	-	1402	31	0.719212	1.65145	1.29516	145.276	59.0164	0.7111	0.0049	0.0244271	0.0178541	2.20499e-67	1.98449e-66	0.272	0.392604	CD8 Naïve
Cd8b1	chr6:71322788-71337494	+	14707	168	0.7435	3.0899	1.52031	186.688	61.1628	0.7532	0.004	0.0137334	0.0105107	2.53689e-172	6.46906e-171	0.278	0.395835	CD8 Naïve
Cd247	chr1:165788681-165877277	+	88597	19	0.507991	1.32918	0.0637967	66.93	63.2886	0.514	0.0077	0.0291741	0.0220254	0.796721	0.846517	0.408	0.46762	CD8 Naïve
Selplg	chr5:113818536-113832644	-	14109	27	0.572131	1.38174	0.364653	82.4558	64.0681	0.5627	0.0068	0.0282955	0.0211084	1.54326e-05	2.8795e-05	0.336	0.414581	CD8 Naïve
Ctsw	chr19:5465043-5468507	-	3465	6	0.414108	0.677732	-0.491536	47.7477	68.597	0.4104	0.0086	0.0511506	0.0367559	8.78293e-07	1.84081e-06	0.232	0.385826	CD8 Naïve
Eef1a1	chr9:78478449-78489151	-	10703	31	0.595549	1.62794	0.478293	105.97	76.5431	0.5806	0.0055	0.024728	0.0182789	3.42286e-10	9.88108e-10	0.25	0.38862	CD8 Naïve
Psmb8	chr17:34197721-34201454	+	3734	31	0.518345	1.51037	0.0673616	80.4926	76.9913	0.5111	0.0063	0.0263337	0.019634	0.724922	0.775616	0.3	0.397538	CD8 Naïve
Smc6	chr12:11265886-11319785	+	53900	8	0.28412	1.07469	-1.59282	31.6147	86.9489	0.2666	0.0084	0.0343939	0.0257088	1.43271e-71	1.37003e-70	0.33	0.410488	CD8 Naïve
Ms4a6b	chr19:11516512-11531256	+	14745	50	0.548532	1.75242	0.226151	107.435	91.5548	0.5399	0.005	0.0232094	0.0170948	0.00444455	0.00680016	0.134	0.3015	CD8 Naïve
Saraf	chr8:34154563-34170845	+	16283	45	0.539152	1.92669	0.114652	119.117	108.385	0.5236	0.0044	0.0213559	0.0156533	0.218561	0.256571	0.526	0.526	CD8 Naïve
Arhgap45	chr10:80016653-80031472	+	14820	44	0.55205	2	0.352235	135.64	109.862	0.5525	0.0041	0.0206565	0.0150815	3.82723e-07	8.61128e-07	0.296	0.397538	CD8 Naïve
Uqcrh	chr4:116066965-116075071	-	8107	56	0.541407	1.92669	0.251715	131.294	111.255	0.5413	0.0041	0.0213559	0.0155394	0.00133229	0.00214569	0.142	0.309974	CD8 Naïve
Gas5	chr1:161034422-161038539	+	4118	10	0.726775	1.03043	1.29431	304.177	115.491	0.7248	0.0024	0.0355411	0.0241814	7.23519e-43	4.81297e-42	0.262	0.392604	CD8 Naïve
Hsp90ab1	chr17:45567775-45573271	-	5497	75	0.466055	1.92669	-0.2022	103.57	117.394	0.4687	0.0045	0.0213559	0.0156913	0.000125774	0.000223761	0.28	0.395835	CD8 Naïve
Sh3bgrl3	chr4:134127406-134128789	-	1384	110	0.549619	2.5408	0.176624	162.426	138.904	0.539	0.0033	0.0165762	0.0121062	0.0137197	0.0190828	0.294	0.397538	CD8 Naïve
Fxyd5	chr7:31032722-31042481	-	9760	44	0.612987	1.83402	0.651137	227.801	146.938	0.6079	0.0027	0.0223055	0.0156296	7.04834e-21	2.63023e-20	0.188	0.337295	CD8 Naïve
Ppm1h	chr10:122678762-122945795	+	267034	6	0.617622	0.827109	0.76651	236.427	148.786	0.6138	0.0026	0.0425521	0.0288477	4.34804e-13	1.35765e-12	0.246	0.388021	CD8 Naïve
Cd3d	chr9:44981786-44987339	+	5554	154	0.512677	2.90871	0.0248594	177.704	173.538	0.5059	0.0028	0.0145662	0.0106003	0.813182	0.858047	0.092	0.251357	CD8 Naïve
Fth1	chr19:9980598-9985098	+	4501	178	0.498377	3.21992	0.0226708	202.782	201.021	0.5022	0.0025	0.0131878	0.00958389	0.714913	0.770294	0.252	0.38862	CD8 Naïve
Arhgdib	chr6:136923655-136941899	-	18245	217	0.456109	3.45228	-0.239466	188.95	224.761	0.4567	0.0024	0.0123057	0.00896836	4.43455e-09	1.13081e-08	0.478	0.490832	CD8 Naïve
Cox7a2l	chr17:83501918-83517330	-	15413	16	0.502966	1.2296	0.0757778	252.453	236.572	0.5162	0.002	0.0309958	0.0210536	0.880369	0.922578	0.262	0.392604	CD8 Naïve
Eno1	chr4:150236721-150248879	+	12159	8	0.360128	0.984786	-0.864617	138.601	238.132	0.3679	0.0027	0.0368347	0.0251423	1.09645e-22	4.19394e-22	0.194	0.337295	CD8 Naïve
Eef2	chr10:81176631-81182498	+	5868	275	0.494834	4.00277	-0.0622283	230.183	239.221	0.4904	0.0021	0.0105933	0.00773329	0.0198619	0.0266568	0.088	0.251357	CD8 Naïve
Rack1	chr11:48800332-48806434	+	6103	422	0.539252	5.68603	0.242062	313.967	274.491	0.5335	0.0017	0.00731629	0.00543581	2.41812e-07	5.60564e-07	0.33	0.410488	CD8 Naïve
B2m	chr2:122147686-122153083	+	5398	609	0.506154	10.2545	0.0041258	380.599	374.886	0.5038	0.0013	0.00376436	0.00295833	0.219678	0.256571	0.368	0.439875	CD8 Naïve
Malat1	chr19:5795690-5802672	-	6983	707	0.507659	30.5173	0.0322635	466.451	455.167	0.5061	0.0011	0.00096076	0.00104677	0.579658	0.633483	0.486	0.49572	CD8 Naïve
Limd2	chr11:106156256-106160860	-	4605	73	0.741765	2.18257	1.43896	1464.94	522.756	0.737	0.0005	0.019108	0.0005	5.18927e-112	8.82176e-111	0.238	0.388021	CD8 Naïve
Calm1	chr12:100199435-100209814	+	10380	7	0.879438	0.757953	2.75743	5285.69	785.392	0.8706	0.0002	0.0461043	0.0002	1.00961e-107	1.5447e-106	0.018	0.105923	CD8 Naïve
Cnn2	chr10:79988584-79996062	+	7479	11	0.712134	1.04149	1.22415	2276.53	921.661	0.7118	0.0003	0.0351948	0.0003	8.11585e-41	4.59898e-40	0.132	0.301433	CD8 Naïve
Ccr7	chr11:99144196-99155077	-	10882	8	0.566428	0.773167	0.318981	1577.1	1255.61	0.5567	0.0004	0.04503	0.0004	0.00454702	0.00684423	0.21	0.357	CD8 Naïve
Cd53	chr3:106759921-106790149	-	30229	11	0.575788	1.29046	0.379539	1851.33	1346.11	0.579	0.0003	0.029823	0.0003	1.24493e-05	2.38092e-05	0.148	0.309974	CD8 Naïve
Rapgef6	chr11:54522847-54699285	+	176439	12	0.552099	1.1148	0.255513	1893.36	1520.13	0.5547	0.0003	0.0334643	0.0003	0.00974094	0.0139286	0.144	0.309974	CD8 Naïve
Itgb7	chr15:102215995-102231944	-	15950	12	0.575795	0.995851	0.367806	2072.21	1593.59	0.5653	0.0003	0.0364225	0.0003	0.000171578	0.000298311	0.09	0.251357	CD8 Naïve
Hcst	chr7:30417712-30419854	-	2143	8	0.526498	0.95574	0.0813766	1779.29	1626.43	0.5224	0.0003	0.0377267	0.0003	1	1	0.072	0.251357	CD8 Naïve
Nop10	chr2:112261926-112263269	+	1344	12	0.587618	1.06086	0.374314	3236.94	2255.58	0.5893	0.0002	0.0347599	0.0002	0.000460676	0.000783148	0.15	0.309974	CD8 Naïve
Selenow	chr7:15917208-15922402	-	5195	8	0.579783	0.918396	0.411655	3015.66	2325.77	0.5646	0.0002	0.038918	0.0002	6.36811e-05	0.000114626	0.018	0.105923	CD8 Naïve
Clic1	chr17:35049966-35058749	+	8784	9	0.52954	1.07746	0.154328	2740.68	2417.56	0.5313	0.0002	0.0340095	0.0002	0.194475	0.230656	0.186	0.337295	CD8 Naïve
Ptpn18	chr1:34459762-34475733	+	15972	55	0.449629	1.90318	-0.398772	1939.69	2493.95	0.4375	0.0002	0.0214936	0.0002	5.53244e-12	1.65973e-11	0.122	0.287455	CD8 Naïve
Cotl1	chr8:119809222-119840544	-	31323	29	0.559264	1.46473	0.360248	3212.89	2514.97	0.5609	0.0002	0.0269625	0.0002	1.29888e-05	2.45344e-05	0.036	0.166909	CD8 Naïve
Eef1b2	chr1:63176825-63180486	+	3662	6	0.327318	0.921162	-1.10248	1232.91	2535.97	0.3271	0.0003	0.0388703	0.0003	1.58781e-34	8.09783e-34	0.146	0.309974	CD8 Naïve
Klf2	chr8:72319033-72321656	+	2624	6	0.534651	0.753804	0.285013	3105.12	2573.84	0.5468	0.0002	0.0462813	0.0002	0.0149578	0.0204334	6.35335e-241	3.24021e-239	CD8 Naïve
Eif3k	chr7:28971372-28981864	-	10493	6	0.554023	1.03873	0.33402	3275.12	2608.57	0.5566	0.0002	0.0353679	0.0002	0.000712958	0.00117293	0.012	0.0765	CD8 Naïve
Arpc1b	chr5:145114215-145130705	+	16491	71	0.539971	2.15214	0.199681	2972.64	2620.23	0.5315	0.0002	0.0193292	0.0002	0.00769761	0.0113081	0.156	0.309974	CD8 Naïve
Rac2	chr15:78559167-78572783	-	13617	160	0.575508	2.94882	0.434677	3780.14	2735.08	0.5802	0.0002	0.0143667	0.0002	2.12393e-14	6.91406e-14	0.026	0.142071	CD8 Naïve
Atp5h	chr11:115415689-115419962	-	4274	13	0.512892	1.22683	-0.00215811	3000.79	2785.39	0.5186	0.0002	0.0312638	0.0002	1	1	0.054	0.211846	CD8 Naïve
Sem1	chr6:6557294-6578663	-	21370	6	0.455517	1.00138	-0.356893	2286.87	2902.9	0.4406	0.0002	0.0363588	0.0002	5.10959e-06	1.01528e-05	0.182	0.337295	CD8 Naïve
Ndufa2	chr18:36742332-36744557	-	2226	5	0.425098	0.964039	-0.490605	2534.56	3390.26	0.4278	0.0002	0.0375314	0.0002	3.86061e-09	1.0184e-08	0.034	0.162562	CD8 Naïve
Btf3	chr13:98309896-98317006	-	7111	15	0.208321	1.20194	-1.90338	919.509	3399.85	0.2129	0.0002	0.0315318	0.0002	2.48042e-107	3.45003e-106	0.19	0.337295	CD8 Naïve
Pfdn5	chr15:102326116-102331873	+	5758	68	0.462832	2.12725	-0.268266	3028.34	3568.52	0.4591	0.0002	0.0199929	0.0002	1.46936e-07	3.51268e-07	0.048	0.198486	CD8 Naïve
Arhgef18	chr8:3353415-3456601	+	103187	13	0.442996	1.00692	-0.356935	2867.89	3677.51	0.4382	0.0002	0.0361532	0.0002	2.45492e-06	4.94215e-06	0.078	0.251357	CD8 Naïve
Rsrp1	chr4:134923592-134927671	+	4080	6	0.469951	1.12725	-0.31098	3205.26	3760.44	0.4601	0.0001	0.0330318	0.0001	1.77809e-05	3.27768e-05	0.198	0.340382	CD8 Naïve
Arhgef1	chr7:24902912-24926594	+	23683	17	0.358167	1.35546	-0.860253	2135.71	3827.17	0.3582	0.0002	0.0289415	0.0002	3.14826e-33	1.50526e-32	0.124	0.287455	CD8 Naïve
Cox7a2	chr9:79755361-79759878	-	4518	18	0.297748	1.43845	-1.35308	1582.78	3885.73	0.2894	0.0002	0.0273692	0.0002	5.31481e-75	5.4211e-74	0.114	0.276857	CD8 Naïve
Coro1a	chr7:126699773-126707787	-	8015	98	0.52722	2.4177	0.0882658	4349.7	4005.38	0.5206	0.0001	0.0176209	0.0001	0.538729	0.597286	0.112	0.276857	CD8 Naïve
Il7r	chr15:9505788-9530176	-	24389	11	0.474228	0.852006	-0.143404	3938	4312.93	0.4773	0.0001	0.0414818	0.0001	0.0398722	0.0521405	0.042	0.1836	CD8 Naïve
Psme2	chr14:55587441-55591113	-	3673	7	0.427491	1.05118	-0.521103	3458.11	4530.28	0.4329	0.0001	0.0350216	0.0001	9.60004e-11	2.82463e-10	0.078	0.251357	CD8 Naïve
Ppia	chr11:6415443-6419817	+	4375	71	0.0199518	2.13555	-5.59867	129.6	5934.77	0.0214	0.0002	0.0197716	0.0002	6.35335e-241	3.24021e-239	6.35335e-241	3.24021e-239	CD8 Naïve
Eif3h	chr15:51786558-51865523	-	78966	33	0.573047	1.76349	0.372875	8631.25	6280.67	0.5788	0.0001	0.0229985	0.0001	8.54371e-07	1.81554e-06	0.042	0.1836	CD8 Naïve
Eef1d	chr15:75894205-75909556	-	15352	26	0.501502	1.46058	-0.109764	7001.27	7029.14	0.499	0.0001	0.0271076	0.0001	0.128026	0.157968	6.35335e-241	3.24021e-239	CD8 Naïve
Eif5a	chr11:69916714-69921958	-	5245	21	0.520314	1.27109	0.018914	8583.7	8200.32	0.5114	0.0001	0.0302219	0.0001	1	1	0.004	0.034	CD8 Naïve
Ets1	chr9:32636221-32757820	+	121600	8	0.300042	0.917012	-1.18424	4663.04	10874	0.3001	0.0001	0.0389658	0.0001	6.94666e-39	3.66496e-38	0.092	0.251357	CD8 Naïve
Npc2	chr12:84754562-84773152	-	18591	75	0.522687	2.09682	0.0563912	12770.2	11678.7	0.5223	0	0.0202141	0	1	1	0.032	0.157935	CD8 Naïve
Cfl1	chr19:5490455-5495201	+	4747	160	0.511494	2.9018	-0.072494	11369.1	11969.2	0.4871	0	0.014583	0	0.0260447	0.0343521	0.088	0.251357	CD8 Naïve
H2-K1	chr17:33996017-34000347	-	4331	79	0.881339	2.13555	2.84276	214094	28919.1	0.881	0	0.0195504	0	6.35335e-241	3.24021e-239	0.006	0.0437143	CD8 Naïve
Rinl	chr7:28788969-28798963	+	9995	5	0.476913	0.834025	-0.240759	128968	134730	0.4891	0	0.0423094	0	0.0175883	0.0238142	0.156	0.309974	CD8 Naïve
Arpc2	chr1:74236084-74268209	+	32126	22	0.543043	1.43154	0.267328	287163	236192	0.5487	0	0.0278346	0	0.00186406	0.00297084	0.03	0.153	CD8 Naïve
Atp5e	chr2:174461072-174464105	-	3034	14	0.555008	1.1231	0.277338	296908	242461	0.5505	0	0.033136	0	0.00456282	0.00684423	6.35335e-241	3.24021e-239	CD8 Naïve
Peli1	chr11:21091291-21150323	+	59033	7	0.679142	0.698479	0.861024	490738	249224	0.6632	0	0.0494949	0	2.62621e-15	9.06996e-15	0.092	0.251357	CD8 Naïve
Rhoh	chr5:65861213-65896700	+	35488	38	0.348241	1.7455	-0.936453	154828	283323	0.3534	0	0.0236116	0	2.16823e-52	1.746e-51	0.07	0.251357	CD8 Naïve
Atp5b	chr10:128083273-128090391	+	7119	14	0.492191	1.35961	-0.101598	535231	576888	0.4813	0	0.0287089	0	0.0584007	0.0750866	0.084	0.251357	CD8 Naïve
Ppp1ca	chr19:4192065-4195420	+	3356	8	0.482857	1.00415	-0.0422025	955571	1000000	0.4886	0	0.0362952	0	0.353899	0.398137	0.012	0.0765	CD8 Naïve

## Sheet: Supp Table 3b
gene	gene_coord	gene_strand	gene_length	n_cells	meanAR	meanGE	log2FC	alpha	beta	bb_mean	bb_theta	theta_common	theta_shrunk	pval_mean	FDR_mean	pval_disp	FDR_disp	Cell type
Sec61b	chr4:47474658-47483242	+	8585	40	0.99526	1.9125	7.29462	30960.6	244.658	0.9922	0	0.0330947	0	7.06699e-177	9.08109e-175	0.048	0.173746	CD8 T-cells day 7
Ndufb7	chr8:83566671-83571626	+	4956	15	0.828228	1.19	2.16074	31725.3	6406.63	0.832	0	0.0482893	0	5.0759e-36	1.04361e-34	0.172	0.325029	CD8 T-cells day 7
Npm1	chr11:33152287-33163206	-	10920	27	0.751203	1.3375	1.46181	22005.5	6706.35	0.7664	0	0.0437613	0	4.3867e-20	5.49942e-19	0.044	0.16508	CD8 T-cells day 7
Atox1	chr11:55446641-55461239	-	14599	26	0.427436	1.495	-1.02541	42868.6	61352.3	0.4113	0	0.0401072	0	3.4864e-15	3.73335e-14	1.43703e-132	1.23106e-130	CD8 T-cells day 7
Txn1	chr4:57943373-57956411	-	13039	100	0.389822	3.32	-0.709854	10076.3	13744.2	0.423	0	0.0219087	0	1.03671e-14	1.04484e-13	0.012	0.0844932	CD8 T-cells day 7
Fth1	chr19:9980598-9985098	+	4501	153	0.439644	4.4125	-0.416154	34972.4	42282.4	0.4527	0	0.0179235	0	1.82083e-09	1.15544e-08	0.006	0.0522712	CD8 T-cells day 7
Dnmt1	chr9:20907209-20959888	-	52680	8	0.417849	0.585	-1.18709	10427.1	16145.7	0.3924	0	0.083854	0	5.85651e-08	3.10274e-07	0.052	0.180595	CD8 T-cells day 7
Atp5d	chr10:80138632-80145818	+	7187	37	0.613461	1.725	0.602503	18792.9	11880.8	0.6127	0	0.035845	0	1.22668e-05	5.21085e-05	0.022	0.11308	CD8 T-cells day 7
Ndufv3	chr17:31520115-31531331	+	11217	6	0.592292	0.8975	0.77544	14095.3	9114.15	0.6073	0	0.0603376	0	3.08255e-05	0.000125748	0.054	0.18504	CD8 T-cells day 7
Atp1b3	chr9:96332655-96364442	-	31788	8	0.598456	1.15	0.642843	13576.4	9324.22	0.5928	0	0.0496392	0	3.32989e-05	0.000132679	0.034	0.150439	CD8 T-cells day 7
Cd82	chr2:93419111-93463140	-	44030	5	0.59381	0.6625	0.807355	30313.2	19859.6	0.6042	0	0.0759783	0	0.000174431	0.00059376	0.124	0.291032	CD8 T-cells day 7
Nfatc3	chr8:106058840-106130537	+	71698	16	0.53661	1.41	0.473931	823476	709279	0.5373	0	0.0418187	0	0.00714483	0.0189301	0.114	0.279029	CD8 T-cells day 7
Ccdc88c	chr12:100911523-101029056	-	117534	5	0.546621	0.9	0.453257	18135.5	14025	0.5639	0	0.0602145	0	0.0116368	0.0287563	0.228	0.369437	CD8 T-cells day 7
Ldha	chr7:46841475-46855627	+	14153	52	0.578866	1.9775	0.365735	94603.8	77814.5	0.5487	0	0.0322086	0	0.0128547	0.0313144	0.04	0.156947	CD8 T-cells day 7
Hsp90ab1	chr17:45567775-45573271	-	5497	109	0.461751	3.4575	-0.166192	416098	451676	0.4795	0	0.0212343	0	0.013474	0.0326681	0.004	0.04112	CD8 T-cells day 7
H2az2	chr11:6427229-6444443	-	17215	45	0.563078	1.8825	0.316555	13302.3	11129.6	0.5445	0	0.0335003	0	0.030296	0.0659836	0.11	0.275805	CD8 T-cells day 7
Nucks1	chr1:131910534-131936321	+	25788	22	0.437915	1.12	-0.296982	10743.8	13647.7	0.4405	0	0.0508465	0	0.0333735	0.0708842	0.046	0.170101	CD8 T-cells day 7
Arhgef18	chr8:3353415-3456601	+	103187	37	0.548995	1.955	0.266939	13001.3	11209.1	0.537	0	0.032492	0	0.0427179	0.0864449	0.09	0.254176	CD8 T-cells day 7
Polr1d	chr5:147077050-147111597	+	34548	15	0.437352	1.14	-0.248284	17363.8	22865.3	0.4316	0	0.0499118	0	0.04851	0.0955332	0.01	0.0755882	CD8 T-cells day 7
Actr3	chr1:125392905-125435727	-	42823	12	0.536207	1.1625	0.361674	1000000	860387	0.5375	0	0.0492378	0	0.0587595	0.111861	0.01	0.0755882	CD8 T-cells day 7
Nol7	chr13:43398390-43407097	+	8708	8	0.571041	0.725	0.40439	999999	740194	0.5746	0	0.0709032	0	0.0643815	0.121294	1.43703e-132	1.23106e-130	CD8 T-cells day 7
Bub3	chr7:131560222-131571895	+	11674	9	0.419559	0.5625	-0.355481	12197.8	15807.1	0.4356	0	0.0867454	0	0.0780936	0.144389	0.14	0.302855	CD8 T-cells day 7
Atad2	chr15:58094044-58135082	-	41039	10	0.49568	0.7125	-0.439912	10980.3	11376.2	0.4911	0	0.071796	0	0.0820418	0.150605	0.084	0.24672	CD8 T-cells day 7
Naca	chr10:128035575-128048637	+	13063	143	0.561602	4.23	0.222674	399028	315278	0.5586	0	0.0183669	0	0.0961832	0.173467	1.43703e-132	1.23106e-130	CD8 T-cells day 7
Tpm3	chr3:90072649-90100902	+	28254	18	0.424726	1.225	-0.225376	36823.7	48661.8	0.4308	0	0.0470925	0	0.110039	0.194364	0.186	0.33081	CD8 T-cells day 7
Cox5b	chr1:36691449-36693681	+	2233	72	0.482097	2.6325	-0.0878728	160144	164389	0.4935	0	0.0259534	0	0.176968	0.288766	0.014	0.0888395	CD8 T-cells day 7
Diaph3	chr14:86655367-87141235	-	485869	8	0.597222	0.47	0.402759	999999	663529	0.6011	0	0.103897	0	0.236474	0.369446	0.016	0.0956279	CD8 T-cells day 7
Apbb1ip	chr2:22774094-22875653	+	101560	38	0.51266	2.055	0.324272	107839	102227	0.5134	0	0.0312597	0	0.280615	0.425476	0.038	0.155016	CD8 T-cells day 7
Dut	chr2:125247190-125258608	+	11419	27	0.505909	1.18	-0.0909737	16402.8	16426.5	0.4996	0	0.0488464	0	0.454573	0.629786	0.002	0.0257	CD8 T-cells day 7
Knl1	chr2:119047119-119105501	+	58383	8	0.491177	0.5025	-0.139725	160071	168332	0.4874	0	0.0963637	0	0.481504	0.661746	0.028	0.132037	CD8 T-cells day 7
Ccnb2	chr9:70407692-70421547	-	13856	13	0.473866	0.67	-0.110424	17609.3	17320.5	0.5041	0	0.075193	0	0.651752	0.835413	0.082	0.24223	CD8 T-cells day 7
Rtf1	chr2:119675068-119735407	+	60340	5	0.495562	0.6975	-0.0544478	10519.1	10296.1	0.5054	0	0.0730445	0	0.732933	0.912174	0.108	0.274812	CD8 T-cells day 7
Sf3b5	chr10:13005343-13009183	+	3841	9	0.494671	0.9125	0.0107264	14857.2	15102.7	0.4959	0	0.0595469	0	0.876571	1	0.02	0.108211	CD8 T-cells day 7
Dad1	chr14:54235479-54254104	-	18626	27	0.486607	1.475	0.195551	44853.6	43358.6	0.5085	0	0.0405114	0	1	1	1.43703e-132	1.23106e-130	CD8 T-cells day 7
Cenpa	chr5:30666777-30674830	+	8054	34	0.517257	1.225	0.487794	19169.6	18837.6	0.5044	0	0.0470398	0	1	1	0.002	0.0257	CD8 T-cells day 7
Cdc42	chr4:137319696-137357720	-	38025	48	0.478662	2.015	0.071207	34201.9	39026.2	0.4671	0	0.0318392	0	1	1	0.058	0.193584	CD8 T-cells day 7
Smc4	chr3:69004738-69034623	+	29886	19	0.483208	0.9	0.22542	30336.8	34056	0.4711	0	0.0602761	0	1	1	0.068	0.21183	CD8 T-cells day 7
Ckap5	chr2:91526762-91620664	+	93903	8	0.505316	0.55	0.0544478	16588.9	14078.1	0.5409	0	0.0885509	0	1	1	0.136	0.302855	CD8 T-cells day 7
Calm1	chr12:100199435-100209814	+	10380	133	0.930684	4.11	4.22201	6450.9	373.784	0.9452	0.0001	0.0187585	0.0001	4.0084e-278	1.03016e-275	0.018	0.10167	CD8 T-cells day 7
Stmn1	chr4:134468320-134473843	+	5524	15	0.887252	0.805	2.19162	6346.7	628.172	0.9099	0.0001	0.0653789	0.0001	4.06542e-20	5.22406e-19	0.226	0.368775	CD8 T-cells day 7
Sp100	chr1:85649988-85709998	+	60011	16	0.599391	1.4575	0.89775	5436.22	3392.21	0.6158	0.0001	0.0409813	0.0001	1.27711e-10	8.75248e-10	0.108	0.274812	CD8 T-cells day 7
Ctsw	chr19:5465043-5468507	-	3465	20	0.399063	1.3825	-0.683973	7503.03	12159.9	0.3816	0.0001	0.0427545	0.0001	3.46416e-08	1.93541e-07	0.026	0.127276	CD8 T-cells day 7
Psme2	chr14:55587441-55591113	-	3673	43	0.401028	1.81	-0.611775	4889.36	6837.54	0.4169	0.0001	0.0345693	0.0001	5.91573e-08	3.10274e-07	0.004	0.04112	CD8 T-cells day 7
Rac2	chr15:78559167-78572783	-	13617	194	0.558772	4.9925	0.407824	3775.97	2988.27	0.5582	0.0001	0.0166173	0.0001	2.64271e-07	1.31879e-06	0.022	0.11308	CD8 T-cells day 7
Dynlrb1	chr2:155236533-155250277	+	13745	7	0.604078	0.795	1.02214	4189.68	2748.23	0.6039	0.0001	0.0660221	0.0001	4.47937e-07	2.19276e-06	1.43703e-132	1.23106e-130	CD8 T-cells day 7
Ywhah	chr5:33018816-33027966	+	9151	5	0.352759	0.565	-1.10128	3405.6	6221.75	0.3537	0.0001	0.086466	0.0001	5.92484e-07	2.84614e-06	0.016	0.0956279	CD8 T-cells day 7
Hnrnpd	chr5:99955935-99978938	-	23004	6	0.321888	0.54	-1.11548	2257.61	4610.64	0.3287	0.0001	0.0900442	0.0001	1.47185e-06	6.75476e-06	0.062	0.199175	CD8 T-cells day 7
Srp14	chr2:118475850-118479711	-	3862	10	0.430462	1.1	-0.598795	3491.1	4346.22	0.4454	0.0001	0.0514285	0.0001	2.52804e-05	0.000103953	0.02	0.108211	CD8 T-cells day 7
Pik3r5	chr11:68432121-68497849	+	65729	19	0.36919	1.2325	-0.525461	5131.29	8396.54	0.3793	0.0001	0.046754	0.0001	3.13712e-05	0.000126967	0.052	0.180595	CD8 T-cells day 7
Tmem50a	chr4:134897849-134915024	-	17176	9	0.542664	1.0925	0.837205	7683.21	6248.8	0.5515	0.0001	0.0519256	0.0001	3.81395e-05	0.000150798	0.142	0.302855	CD8 T-cells day 7
Selplg	chr5:113818536-113832644	-	14109	64	0.608584	2.4875	0.456858	6682.2	4399.55	0.603	0.0001	0.0270232	0.0001	5.71768e-05	0.000216095	0.156	0.317817	CD8 T-cells day 7
Psmb9	chr17:34181987-34187764	-	5778	48	0.438778	2.01	-0.386736	2984.22	3717.8	0.4453	0.0001	0.0319306	0.0001	8.48469e-05	0.000311509	0.016	0.0956279	CD8 T-cells day 7
Smdt1	chr15:82338959-82349091	+	10133	41	0.424085	1.875	-0.388017	5751.96	7645.31	0.4293	0.0001	0.0335983	0.0001	0.000208287	0.000699734	0.066	0.206854	CD8 T-cells day 7
Zswim6	chr13:107724617-107890064	-	165448	8	0.381339	0.6925	-0.594361	6241.17	8536.76	0.4223	0.0001	0.0733473	0.0001	0.000505071	0.00161246	0.182	0.33081	CD8 T-cells day 7
Cd3d	chr9:44981786-44987339	+	5554	170	0.44743	4.3125	-0.194683	3436.76	4117.91	0.4549	0.0001	0.0182069	0.0001	0.000574244	0.00181081	0.004	0.04112	CD8 T-cells day 7
Cfl1	chr19:5490455-5495201	+	4747	222	0.466647	7.2425	-0.139119	3787.36	4074.09	0.4818	0.0001	0.0131425	0.0001	0.0012575	0.00387037	0.014	0.0888395	CD8 T-cells day 7
Smc3	chr19:53600398-53645833	+	45436	5	0.436164	0.61	-0.748938	5624.03	6963.65	0.4468	0.0001	0.0809831	0.0001	0.00141054	0.0042947	0.002	0.0257	CD8 T-cells day 7
Rack1	chr11:48800332-48806434	+	6103	160	0.489492	4.4075	-0.37835	8141.06	8170.97	0.4991	0.0001	0.0180385	0.0001	0.00260993	0.00762219	0.004	0.04112	CD8 T-cells day 7
Srp9	chr1:182124737-182132407	+	7671	18	0.463133	1.2	-0.401617	8517.06	10387.9	0.4505	0.0001	0.0479831	0.0001	0.00314567	0.00913488	0.012	0.0844932	CD8 T-cells day 7
Tspo	chr15:83563592-83574203	+	10612	40	0.51807	1.9175	0.397923	6125.23	5223.23	0.5397	0.0001	0.0329295	0.0001	0.00515767	0.0140267	0.006	0.0522712	CD8 T-cells day 7
Lamtor5	chr3:107278858-107284082	+	5225	6	0.4954	0.9675	-0.427421	8305.98	9138.73	0.4761	0.0001	0.0569744	0.0001	0.00729161	0.0192199	0.016	0.0956279	CD8 T-cells day 7
Dbi	chr1:120113280-120121078	-	7799	45	0.529667	1.865	0.417757	4214.86	3626.91	0.5375	0.0001	0.0336791	0.0001	0.00950975	0.0241981	0.036	0.150439	CD8 T-cells day 7
Pfdn5	chr15:102326116-102331873	+	5758	34	0.502445	1.965	-0.367341	4051.56	4132.92	0.495	0.0001	0.0324124	0.0001	0.0115841	0.0287563	1.43703e-132	1.23106e-130	CD8 T-cells day 7
Hcst	chr7:30417712-30419854	-	2143	17	0.591118	1.3125	0.389042	4489.88	3266.52	0.5789	0.0001	0.0446161	0.0001	0.0128393	0.0313144	0.08	0.23907	CD8 T-cells day 7
Uqcrfs1	chr13:30540308-30545362	-	5055	11	0.479186	1.0925	-0.313754	5146	5823.3	0.4691	0.0001	0.0518005	0.0001	0.0186579	0.0433943	0.096	0.263872	CD8 T-cells day 7
Septin11	chr5:93093437-93176447	+	83011	13	0.451474	1.085	-0.389502	4510.12	4811.33	0.4838	0.0001	0.0520506	0.0001	0.023024	0.0521337	0.062	0.199175	CD8 T-cells day 7
Ube2c	chr2:164769898-164778822	+	8925	23	0.425234	0.8275	-0.423499	4750.91	5871.35	0.4473	0.0001	0.0640244	0.0001	0.0241773	0.0542671	0.014	0.0888395	CD8 T-cells day 7
Tmem258	chr19:10204014-10207824	+	3811	6	0.540228	0.8825	0.388402	3845.89	3148.61	0.5498	0.0001	0.0610248	0.0001	0.0642328	0.121294	0.102	0.273062	CD8 T-cells day 7
Ndufs6	chr13:73319838-73328542	-	8705	6	0.473034	0.785	-0.306661	3659.42	4051.92	0.4745	0.0001	0.066633	0.0001	0.073755	0.13686	0.06	0.198968	CD8 T-cells day 7
Rad21	chr15:51962240-51991747	-	29508	6	0.599537	0.6125	0.436864	5990.78	3980.89	0.6008	0.0001	0.0806901	0.0001	0.0917755	0.167279	0.062	0.199175	CD8 T-cells day 7
Capzb	chr4:139192899-139291818	+	98920	80	0.536001	2.585	0.243593	3557.72	3192.22	0.5271	0.0001	0.0261693	0.0001	0.0921027	0.167282	0.006	0.0522712	CD8 T-cells day 7
Coro1a	chr7:126699773-126707787	-	8015	154	0.486157	4.255	-0.0637524	3523.04	3658.07	0.4906	0.0001	0.0182602	0.0001	0.131885	0.224466	0.046	0.170101	CD8 T-cells day 7
Sh3bgrl3	chr4:134127406-134128789	-	1384	261	0.532756	8.6975	0.145774	3684.25	3219.72	0.5336	0.0001	0.0122617	0.0001	0.141558	0.239346	0.04	0.156947	CD8 T-cells day 7
Nap1l1	chr10:111473223-111498150	+	24928	13	0.454605	0.9425	-0.222392	5350.23	6729.24	0.4429	0.0001	0.0581969	0.0001	0.144795	0.242425	0.07	0.215449	CD8 T-cells day 7
Cox7c	chr13:86044816-86046904	-	2089	10	0.48476	0.925	-0.223721	4394.81	4589.97	0.4891	0.0001	0.0590115	0.0001	0.149693	0.249812	0.056	0.189368	CD8 T-cells day 7
Ssu72	chr4:155704800-155733879	+	29080	7	0.517989	0.7175	0.284303	5525.27	4780.79	0.5361	0.0001	0.0714424	0.0001	0.261899	0.404253	0.018	0.10167	CD8 T-cells day 7
Eno1	chr4:150236721-150248879	+	12159	28	0.471958	1.3875	-0.118263	6585.89	7526.53	0.4667	0.0001	0.0425791	0.0001	0.27013	0.413788	0.004	0.04112	CD8 T-cells day 7
Reep5	chr18:34344885-34374070	-	29186	35	0.47923	1.7925	-0.0790716	9294.74	10249.6	0.4756	0.0001	0.0349081	0.0001	0.320604	0.472179	0.048	0.173746	CD8 T-cells day 7
Cdkn2d	chr9:21288410-21291407	-	2998	5	0.483377	0.4475	-0.150025	3793.57	4096.18	0.4808	0.0001	0.110518	0.0001	0.387072	0.553027	0.012	0.0844932	CD8 T-cells day 7
Ndufa4	chr6:11900292-11907497	-	7206	17	0.513275	1.28	0.151278	5501.52	5134.5	0.5173	0.0001	0.045501	0.0001	0.561436	0.747612	0.004	0.04112	CD8 T-cells day 7
Shisa5	chr9:109038565-109057777	+	19213	22	0.531638	1.5675	0.118362	5990.32	5565.75	0.5184	0.0001	0.0385614	0.0001	0.607823	0.792947	0.01	0.0755882	CD8 T-cells day 7
Pomp	chr5:147860461-147876456	+	15996	21	0.471296	1.37	-0.0386459	6188.11	6655.63	0.4818	0.0001	0.0430379	0.0001	0.628782	0.81409	0.09	0.254176	CD8 T-cells day 7
Kmt2e	chr5:23434441-23504235	+	69795	5	0.502064	0.8275	-0.144874	4584.57	4451.91	0.5073	0.0001	0.0640722	0.0001	0.677007	0.859263	0.02	0.108211	CD8 T-cells day 7
Arhgdib	chr6:136923655-136941899	-	18245	221	0.506705	6.185	0.0259215	6885.15	6816.4	0.5025	0.0001	0.014376	0.0001	0.677046	0.859263	0.018	0.10167	CD8 T-cells day 7
Smc2	chr4:52439243-52488260	+	49018	9	0.517183	0.61	-0.0297473	3406.05	3406.42	0.5	0.0001	0.0810501	0.0001	0.705039	0.886039	0.19	0.335601	CD8 T-cells day 7
Psmb8	chr17:34197721-34201454	+	3734	91	0.520936	2.975	0.00273497	7038.53	6600.88	0.516	0.0001	0.0237749	0.0001	1	1	0.002	0.0257	CD8 T-cells day 7
Clic1	chr17:35049966-35058749	+	8784	133	0.4909	3.9425	-0.0151522	6655.72	7065.45	0.4851	0.0001	0.0195544	0.0001	1	1	0.01	0.0755882	CD8 T-cells day 7
Ahnak	chr19:8989284-9076914	+	87631	10	0.514067	1.205	-0.0264722	9591.4	8587.28	0.5276	0.0001	0.0477496	0.0001	1	1	0.012	0.0844932	CD8 T-cells day 7
Arhgdia	chr11:120578104-120581624	-	3521	15	0.551229	1.2475	0.111791	7278.97	5844.52	0.5547	0.0001	0.046419	0.0001	1	1	0.014	0.0888395	CD8 T-cells day 7
Ndufb9	chr15:58933756-58939488	+	5733	14	0.525237	1.185	-0.0448542	3596.42	3249.93	0.5253	0.0001	0.0484867	0.0001	1	1	0.014	0.0888395	CD8 T-cells day 7
Eef1d	chr15:75894205-75909556	-	15352	20	0.497206	1.335	0.373975	6132.68	5943.94	0.5078	0.0001	0.043841	0.0001	1	1	0.03	0.140182	CD8 T-cells day 7
Klf3	chr5:64803388-64832901	+	29514	5	0.555495	0.675	0.375968	3560.35	3459.22	0.5072	0.0001	0.0749066	0.0001	1	1	0.066	0.206854	CD8 T-cells day 7
Ezh2	chr6:47530139-47595341	-	65203	17	0.477778	0.9525	0.0605415	3673	4143.96	0.4699	0.0001	0.0577403	0.0001	1	1	0.102	0.273062	CD8 T-cells day 7
Psmb4	chr3:94884093-94886961	-	2869	11	0.487152	1.0975	0.16711	7207.88	7441.66	0.492	0.0001	0.0516257	0.0001	1	1	0.162	0.317817	CD8 T-cells day 7
Actg1	chr11:120345690-120348542	-	2853	21	0.0776226	1.625	-3.94166	394.979	4740.48	0.0769	0.0002	0.037744	0.0002	3.69435e-141	3.79779e-139	0.17	0.325029	CD8 T-cells day 7
Ndufa6	chr15:82350140-82354322	-	4183	9	0.961739	1.06	5.46352	4195.94	132.703	0.9693	0.0002	0.0531886	0.0002	4.4506e-91	2.54179e-89	0.214	0.358293	CD8 T-cells day 7
Psmb1	chr17:15475021-15499751	-	24731	13	0.893474	1.125	3.24987	5094.96	524.548	0.9067	0.0002	0.0504675	0.0002	8.81295e-67	3.77488e-65	0.134	0.300769	CD8 T-cells day 7
Ran	chr5:129020069-129024323	+	4255	9	0.0478395	0.785	-4.3505	171.634	3973.51	0.0414	0.0002	0.0667952	0.0002	1.88809e-50	5.10777e-49	0.18	0.33081	CD8 T-cells day 7
Cops9	chr1:92637145-92641985	-	4841	19	0.287178	1.385	-1.50696	1833.02	4362.25	0.2959	0.0002	0.0426201	0.0002	1.02579e-29	1.75751e-28	0.104	0.274133	CD8 T-cells day 7
Hmgn2	chr4:133964738-133968650	-	3913	8	0.259956	0.87	-1.86148	1521.01	4492.16	0.2529	0.0002	0.061601	0.0002	3.46518e-27	5.56595e-26	0.052	0.180595	CD8 T-cells day 7
Patl2	chr2:122120108-122186189	-	66082	5	0.332789	0.6275	-1.48543	2014.38	4008.07	0.3345	0.0002	0.0791781	0.0002	7.1978e-15	7.39934e-14	0.01	0.0755882	CD8 T-cells day 7
Ankrd44	chr1:54645340-54926387	-	281048	74	0.615652	2.725	0.600783	2954.8	1830.94	0.6174	0.0002	0.0251966	0.0002	6.50321e-09	4.0764e-08	0.13	0.295664	CD8 T-cells day 7
Ptma	chr1:86526726-86530712	+	3987	107	0.448716	3.315	-0.39927	2872.02	3716.43	0.4359	0.0002	0.0220086	0.0002	1.36295e-06	6.31131e-06	0.024	0.119767	CD8 T-cells day 7
Add3	chr19:53140443-53247399	+	106957	13	0.435638	1.185	-0.447952	2373.14	3140.8	0.4304	0.0002	0.0484301	0.0002	0.000212998	0.000710917	0.036	0.150439	CD8 T-cells day 7
H2-D1	chr17:35262730-35267499	+	4770	18	0.591436	1.2825	0.563668	2746.25	1813.12	0.6023	0.0002	0.0452069	0.0002	0.000216389	0.000717575	0.12	0.285556	CD8 T-cells day 7
Ptpn18	chr1:34459762-34475733	+	15972	9	0.650608	1.2475	0.545569	2878.25	1638.25	0.6373	0.0002	0.04647	0.0002	0.00163327	0.00488082	0.162	0.317817	CD8 T-cells day 7
Cdk2ap2	chr19:4097182-4099019	+	1838	5	0.585195	0.7925	0.604071	2664.56	1926.26	0.5804	0.0002	0.0661533	0.0002	0.00377927	0.0107323	0.09	0.254176	CD8 T-cells day 7
Tpm4	chr8:72130174-72153142	+	22969	7	0.620964	0.78	0.575312	3482.06	2389.57	0.593	0.0002	0.0669174	0.0002	0.00492278	0.0135311	0.088	0.252693	CD8 T-cells day 7
Mdh2	chr5:135778480-135790398	+	11919	21	0.591206	1.2975	0.38405	2885.98	2260.98	0.5607	0.0002	0.04501	0.0002	0.0147642	0.0354617	0.034	0.150439	CD8 T-cells day 7
Nlrc5	chr8:94434356-94527272	+	92917	5	0.465525	0.75	-0.367732	2829.29	3411.76	0.4533	0.0002	0.069119	0.0002	0.016782	0.0393878	0.028	0.132037	CD8 T-cells day 7
Anp32e	chr3:95929246-95947390	+	18145	6	0.4347	0.7325	-0.506353	2478.47	2821.28	0.4677	0.0002	0.0703097	0.0002	0.0204752	0.0469832	0.018	0.10167	CD8 T-cells day 7
Tomm7	chr5:23838944-23844161	-	5218	9	0.522801	0.9975	0.401814	3439.6	2855.86	0.5464	0.0002	0.0558078	0.0002	0.0487383	0.0956164	0.148	0.307984	CD8 T-cells day 7
Rora	chr9:68653786-69388246	+	734461	13	0.458082	1.1075	-0.199309	2925.84	3653.52	0.4447	0.0002	0.0511355	0.0002	0.119381	0.208006	0.156	0.317817	CD8 T-cells day 7
Gdi2	chr13:3538063-3567871	+	29809	5	0.563889	0.6925	0.356144	3619.58	2724.65	0.5705	0.0002	0.073415	0.0002	0.121862	0.2109	0.036	0.150439	CD8 T-cells day 7
Lrrfip1	chr1:90998737-91128944	+	130208	33	0.460575	1.76	-0.125127	2286.67	2651.18	0.4631	0.0002	0.0352901	0.0002	0.171626	0.280942	0.194	0.336878	CD8 T-cells day 7
H2aj	chr6:136808244-136810074	+	1831	23	0.494336	1.3925	-0.125531	2928.34	3158.17	0.4811	0.0002	0.0424561	0.0002	0.18336	0.29825	0.12	0.285556	CD8 T-cells day 7
Dek	chr13:47084775-47106201	-	21427	35	0.482748	1.5475	-0.13493	2094.35	2375.63	0.4685	0.0002	0.0389699	0.0002	0.188296	0.304353	0.144	0.304593	CD8 T-cells day 7
Vdac2	chr14:21825238-21845879	+	20642	6	0.525196	0.6975	0.373975	2522.4	2265.04	0.5269	0.0002	0.0729776	0.0002	0.228477	0.360237	0.04	0.156947	CD8 T-cells day 7
Hnrnpab	chr11:51600100-51606847	-	6748	6	0.418254	0.6725	-0.237039	2599.86	3480.89	0.4276	0.0002	0.0750853	0.0002	0.287458	0.434329	0.158	0.317817	CD8 T-cells day 7
Cox5a	chr9:57521274-57532426	+	11153	68	0.528538	2.5075	0.153246	2884.83	2626.81	0.5234	0.0002	0.026962	0.0002	0.362602	0.523531	0.038	0.155016	CD8 T-cells day 7
H2ax	chr9:44334694-44336077	+	1384	11	0.578148	0.555	0.263034	3238.57	2560.45	0.5585	0.0002	0.0877778	0.0002	0.421962	0.591399	0.05	0.178472	CD8 T-cells day 7
H2ac20	chr3:96220361-96220880	-	520	5	0.482177	0.4	-0.192645	1967.3	2068.04	0.4875	0.0002	0.127615	0.0002	0.443901	0.618334	0.05	0.178472	CD8 T-cells day 7
Son	chr16:91647506-91679221	+	31716	10	0.531902	0.885	0.189971	2341.66	1998.36	0.5396	0.0002	0.0609616	0.0002	0.445667	0.619116	0.122	0.287651	CD8 T-cells day 7
Eif5a	chr11:69916714-69921958	-	5245	40	0.513524	1.71	0.31129	2191.15	2088.17	0.512	0.0002	0.0360284	0.0002	0.489908	0.669714	0.036	0.150439	CD8 T-cells day 7
Eef2	chr10:81176631-81182498	+	5868	93	0.526964	2.7775	0.113798	2212.15	2076.25	0.5158	0.0002	0.0250323	0.0002	0.556685	0.747076	0.104	0.274133	CD8 T-cells day 7
Prc1	chr7:80294450-80316259	+	21810	12	0.523333	0.555	0.200697	2627.27	2357.75	0.527	0.0002	0.08769	0.0002	0.563684	0.748665	0.058	0.193584	CD8 T-cells day 7
Prpf40a	chr2:53134704-53191702	-	56999	10	0.500578	0.8825	-0.0289514	3141.87	3087.7	0.5043	0.0002	0.0610881	0.0002	0.701476	0.883723	0.114	0.279029	CD8 T-cells day 7
Gabarap	chr11:69991143-69994951	+	3809	5	0.512379	0.8475	0.202987	2682.43	2575.03	0.5102	0.0002	0.0630669	0.0002	0.833552	1	0.184	0.33081	CD8 T-cells day 7
Ndufc1	chr3:51404677-51408988	-	4312	6	0.547592	0.775	0.0954196	3079.14	2537.27	0.5482	0.0002	0.0673736	0.0002	1	1	0.01	0.0755882	CD8 T-cells day 7
Psmb2	chr4:126677630-126709714	+	32085	19	0.520695	1.0775	0.227806	3098.46	3141.16	0.4966	0.0002	0.0523268	0.0002	1	1	0.014	0.0888395	CD8 T-cells day 7
Tmpo	chr10:91147571-91181315	-	33745	7	0.533536	0.65	-0.10806	3127.57	2766.62	0.5306	0.0002	0.0770842	0.0002	1	1	0.036	0.150439	CD8 T-cells day 7
Ms4a6b	chr19:11516512-11531256	+	14745	99	0.527311	2.9975	0.0948097	2635.9	2396.81	0.5238	0.0002	0.0232622	0.0002	1	1	0.042	0.159911	CD8 T-cells day 7
D8Ertd738e	chr8:84246238-84249719	-	3482	19	0.525188	1.31	0.0674279	3392.98	3072.12	0.5248	0.0002	0.044813	0.0002	1	1	0.072	0.220286	CD8 T-cells day 7
Spcs1	chr14:30999826-31001672	-	1847	6	0.498507	0.7225	0.359542	2444.1	2359.72	0.5088	0.0002	0.071061	0.0002	1	1	0.086	0.248337	CD8 T-cells day 7
Itm2b	chr14:73362226-73385289	-	23064	37	0.496519	1.7175	-0.02301	2878.99	3096.59	0.4818	0.0002	0.0359468	0.0002	1	1	0.086	0.248337	CD8 T-cells day 7
Atpif1	chr4:132530555-132533659	-	3105	23	0.505928	1.2675	0.0634254	2810.33	2755.68	0.5049	0.0002	0.0458428	0.0002	1	1	0.118	0.283421	CD8 T-cells day 7
Wasf2	chr4:133130505-133199756	+	69252	14	0.528499	1.2075	-0.38247	2268.39	2044.97	0.5259	0.0002	0.0475869	0.0002	1	1	0.16	0.317817	CD8 T-cells day 7
Hnrnpf	chr6:117900324-117925622	+	25299	6	0.931618	0.8375	4.18488	3625.38	218.405	0.9432	0.0003	0.0634819	0.0003	7.06439e-65	2.79315e-63	0.278	0.402513	CD8 T-cells day 7
Pglyrp1	chr7:18871331-18890459	+	19129	5	0.966245	0.64	4.35435	3708.2	135.132	0.9648	0.0003	0.0779615	0.0003	8.50438e-52	2.42847e-50	0.286	0.40497	CD8 T-cells day 7
Prdx1	chr4:116685544-116700822	+	15279	38	0.693083	1.5375	1.13838	1940.06	921.226	0.678	0.0003	0.039227	0.0003	3.45154e-15	3.73335e-14	0.094	0.261168	CD8 T-cells day 7
Lef1	chr3:131110471-131224356	+	113886	29	0.339892	1.5525	-0.58309	1364.86	2633.25	0.3414	0.0003	0.0388383	0.0003	3.72972e-06	1.65265e-05	0.056	0.189368	CD8 T-cells day 7
Ap2s1	chr7:16738410-16749294	+	10885	18	0.414784	1.3875	-0.472068	1634.44	2193.81	0.4269	0.0003	0.0424971	0.0003	0.000141211	0.000490423	0.16	0.317817	CD8 T-cells day 7
Fkbp8	chr8:70527724-70535328	+	7605	7	0.435253	0.78	-0.633057	1671.13	2026.7	0.4519	0.0003	0.0669585	0.0003	0.000478688	0.00154746	0.104	0.274133	CD8 T-cells day 7
Txndc17	chr11:72207547-72210015	+	2469	7	0.455887	0.965	-0.327726	1284.47	1649.2	0.4378	0.0003	0.0571779	0.0003	0.0161117	0.0379882	0.182	0.33081	CD8 T-cells day 7
Sf3b6	chr12:4817544-4827659	+	10116	5	0.46521	0.9225	-0.422857	1893.11	2054.52	0.4796	0.0003	0.059189	0.0003	0.0230167	0.0521337	0.04	0.156947	CD8 T-cells day 7
Gng2	chr14:19872559-19977627	-	105069	10	0.530087	1.2	0.47969	1997.73	1763.62	0.5311	0.0003	0.0479279	0.0003	0.0315324	0.0678144	0.184	0.33081	CD8 T-cells day 7
Psma3	chr12:70974621-70996347	+	21727	7	0.529325	0.725	0.13516	1463.15	1403.65	0.5104	0.0003	0.0708403	0.0003	0.877842	1	0.122	0.287651	CD8 T-cells day 7
Atp5a1	chr18:77773729-77782869	+	9141	8	0.630909	1.0475	1.14495	1597.2	976.497	0.6206	0.0004	0.0536513	0.0004	3.59624e-11	2.67894e-10	0.208	0.350531	CD8 T-cells day 7
Selenow	chr7:15917208-15922402	-	5195	20	0.603909	1.3325	0.717718	1376.61	867.28	0.6135	0.0004	0.0439207	0.0004	2.32204e-06	1.05622e-05	0.098	0.266519	CD8 T-cells day 7
Park7	chr4:150897133-150914437	-	17305	8	0.565131	0.715	0.630766	1402.35	1168.6	0.5455	0.0004	0.0716672	0.0004	0.0193025	0.0446914	0.132	0.29889	CD8 T-cells day 7
Cox7a2	chr9:79755361-79759878	-	4518	97	0.429388	3.13	0.0319792	1113.49	1477.98	0.4297	0.0004	0.0228079	0.0004	1	1	0.128	0.295031	CD8 T-cells day 7
Uqcrh	chr4:116066965-116075071	-	8107	68	0.506586	2.3125	0.33828	1183.34	1254.15	0.4855	0.0004	0.0286175	0.0004	1	1	0.22	0.363601	CD8 T-cells day 7
Sec11c	chr18:65800515-65817684	+	17170	21	0.511363	1.2775	-0.173193	1096.53	926.533	0.542	0.0005	0.0455981	0.0005	1	1	0.19	0.335601	CD8 T-cells day 7
Akr1a1	chr4:116636510-116651680	-	15171	6	0.443729	0.8525	-0.118056	665.663	827.717	0.4457	0.0007	0.0626575	0.0007	1	1	0.23	0.369437	CD8 T-cells day 7
Cenpf	chr1:189640606-189688086	-	47481	14	0.490705	0.655	-0.214739	505.327	645.531	0.4391	0.0009	0.0765898	0.0009	0.292499	0.439604	0.208	0.350531	CD8 T-cells day 7
Ssr2	chr3:88575876-88588419	+	12544	5	0.516021	0.6625	-0.252063	511.222	477.607	0.517	0.001	0.0760668	0.0501834	1	1	0.142	0.302855	CD8 T-cells day 7
Epsti1	chr14:77904239-78002657	+	98419	110	0.896633	3.2725	3.21171	785.399	86.6319	0.9007	0.0011	0.0221085	0.0148929	8.39077e-185	1.43762e-182	0.07	0.215449	CD8 T-cells day 7
Tmsb10	chr6:72957347-72958748	-	1402	152	0.599525	4.52	0.443669	545.805	382.393	0.588	0.0011	0.0176495	0.0119735	1.02327e-09	6.83067e-09	0.134	0.300769	CD8 T-cells day 7
Eif3c	chr7:126546455-126566411	-	19957	17	0.515296	1.1925	0.0519946	359.522	315.868	0.5323	0.0015	0.0482051	0.0321313	0.558876	0.747076	0.18	0.33081	CD8 T-cells day 7
Arpc2	chr1:74236084-74268209	+	32126	99	0.524421	3.14	-0.111317	354.496	334.543	0.5145	0.0015	0.0227814	0.0154854	1	1	0.112	0.278106	CD8 T-cells day 7
Cd247	chr1:165788681-165877277	+	88597	55	0.458138	2.2075	-0.295308	296.767	336.196	0.4689	0.0016	0.0296618	0.0200282	0.00375135	0.0107122	0.258	0.387754	CD8 T-cells day 7
Cd48	chr1:171682009-171705258	+	23250	15	0.668123	1.1325	1.43338	307.963	166.479	0.6491	0.0021	0.0503266	0.0337481	1.86973e-14	1.84815e-13	0.172	0.325029	CD8 T-cells day 7
Cyba	chr8:122424776-122432930	-	8155	110	0.609016	3.2175	0.730957	290.571	182.836	0.6138	0.0021	0.0223814	0.0154513	7.60438e-13	6.51442e-12	0.164	0.320517	CD8 T-cells day 7
Runx1	chr16:92601466-92826149	-	224684	23	0.593796	1.3775	0.317029	264.86	181.444	0.5935	0.0022	0.042848	0.0288896	0.00243013	0.00713765	0.186	0.33081	CD8 T-cells day 7
Nsd2	chr5:33820725-33897975	+	77251	7	0.555786	0.6125	0.459432	237.664	196.89	0.5469	0.0023	0.0809161	0.0538521	0.131418	0.224415	0.21	0.352745	CD8 T-cells day 7
Ppp3cc	chr14:70217865-70289471	-	71607	6	0.646562	0.79	0.210767	242.135	138.598	0.636	0.0026	0.0663915	0.0444562	0.00884561	0.0231972	0.198	0.342667	CD8 T-cells day 7
Tuba1b	chr15:98931425-98934565	-	3141	78	0.44618	2.4375	-0.139725	157.862	176.71	0.4718	0.003	0.027504	0.0191471	0.104676	0.186817	0.092	0.257	CD8 T-cells day 7
Cox6a1	chr5:115345642-115348981	-	3340	34	0.496713	1.5675	0.128188	166.671	156.978	0.515	0.0031	0.038658	0.026488	0.64691	0.83128	0.15	0.309639	CD8 T-cells day 7
S100a11	chr3:93520488-93526287	+	5800	62	0.83159	2.1775	2.35364	255.542	55.7011	0.821	0.0032	0.0299736	0.02084	1.11522e-71	5.2111e-70	0.114	0.279029	CD8 T-cells day 7
Hmgb2	chr8:57511907-57515999	+	4093	44	0.330004	1.6825	-1.26227	88.3905	181.897	0.327	0.0037	0.0365696	0.0253485	5.39927e-21	7.11596e-20	0.192	0.336819	CD8 T-cells day 7
Cmtm7	chr9:114756836-114781856	-	25021	50	0.34865	2.0325	-1.12474	102.501	171.129	0.3746	0.0037	0.0315978	0.0220933	3.81765e-19	4.67208e-18	0.138	0.302855	CD8 T-cells day 7
Ptprc	chr1:138062861-138175708	-	112848	164	0.485914	4.6	-0.133631	126.942	134.738	0.4851	0.0038	0.0174437	0.0128641	0.0312107	0.0676848	0.242	0.3789	CD8 T-cells day 7
Nsd3	chr8:25601601-25719667	+	118067	9	0.563341	0.96	0.349942	144.089	107.386	0.573	0.004	0.057458	0.0391388	0.0492622	0.0960055	0.184	0.33081	CD8 T-cells day 7
Arpc1b	chr5:145114215-145130705	+	16491	163	0.495387	4.335	0.13714	124.42	124.658	0.4995	0.004	0.0181535	0.0134048	1	1	0.142	0.302855	CD8 T-cells day 7
Capns1	chr7:30186936-30198811	-	11876	7	0.510171	0.91	-0.117039	121.56	116.327	0.511	0.0042	0.0597877	0.0407401	1	1	0.258	0.387754	CD8 T-cells day 7
Lsp1	chr7:142460809-142494867	+	34059	129	0.571396	3.735	0.583213	118.486	83.7145	0.586	0.0049	0.0201202	0.0150342	9.77219e-09	5.84059e-08	0.226	0.368775	CD8 T-cells day 7
Gimap6	chr6:48701582-48708225	-	6644	11	0.537843	1.225	0.196916	104.829	91.215	0.5347	0.0051	0.0471451	0.0328043	0.598327	0.786548	0.206	0.349452	CD8 T-cells day 7
Ccdc12	chr9:110656503-110711606	+	55104	5	0.510889	1.04	0.211504	99.5078	93.8923	0.5145	0.0052	0.0540118	0.0373381	0.55958	0.747076	0.186	0.33081	CD8 T-cells day 7
Sdhb	chr4:140961203-140979193	+	17991	14	0.504173	1.125	-0.493464	94.4437	92.7643	0.5045	0.0053	0.0506083	0.0351477	0.524222	0.711162	0.16	0.317817	CD8 T-cells day 7
Ppp1ca	chr19:4192065-4195420	+	3356	108	0.494303	3.215	0.216088	92.7942	94.1311	0.4964	0.0053	0.022394	0.0166748	1	1	0.148	0.307984	CD8 T-cells day 7
Sem1	chr6:6557294-6578663	-	21370	91	0.441455	2.715	-0.323438	79.8941	99.6835	0.4449	0.0056	0.025361	0.0187313	0.00014465	0.000496434	0.142	0.302855	CD8 T-cells day 7
Set	chr2:30057378-30072577	+	15200	5	0.494208	0.585	0.169925	86.3891	90.963	0.4871	0.0056	0.0840341	0.0571467	1	1	0.202	0.344944	CD8 T-cells day 7
Atp5e	chr2:174461072-174464105	-	3034	68	0.545993	2.51	0.562242	86.9943	73.6305	0.5416	0.0062	0.0269008	0.0199674	0.000667805	0.002093	0.246	0.380855	CD8 T-cells day 7
Malat1	chr19:5795690-5802672	-	6983	346	0.532957	22.5275	0.109911	83.8127	73.9103	0.5314	0.0063	0.00863741	0.00804763	0.00929767	0.023895	0.282	0.403755	CD8 T-cells day 7
Nkg7	chr7:43437073-43438249	+	1177	306	0.51683	12.335	0.0826145	70.3687	65.737	0.517	0.0073	0.0101491	0.00941714	0.531252	0.716703	0.342	0.43947	CD8 T-cells day 7
Ms4a4b	chr19:11443553-11467055	+	23503	244	0.595621	7.66	0.651725	79.3224	53.6458	0.5966	0.0075	0.0127605	0.0112029	1.37231e-22	1.95935e-21	0.338	0.437612	CD8 T-cells day 7
Chsy1	chr7:66109515-66173798	+	64284	6	0.50643	0.8925	0.090455	70.1651	62.4748	0.529	0.0075	0.0606476	0.0425562	1	1	0.264	0.392885	CD8 T-cells day 7
Iqgap1	chr7:80711583-80825974	-	114392	25	0.465581	1.5775	-0.217701	62.5471	69.4699	0.4738	0.0076	0.0384648	0.0280703	0.0493102	0.0960055	0.264	0.392885	CD8 T-cells day 7
Eif3h	chr15:51786558-51865523	-	78966	44	0.53262	1.935	0.32389	64.2882	56.7405	0.5312	0.0083	0.0328144	0.0246366	0.0524097	0.100894	0.264	0.392885	CD8 T-cells day 7
S100a13	chr3:90514435-90524581	+	10147	46	0.568799	1.8825	0.258976	66.7035	51.9898	0.562	0.0084	0.0335174	0.0251349	0.00339457	0.00974755	0.178	0.33081	CD8 T-cells day 7
Spn	chr7:127132232-127137823	-	5592	13	0.543993	1.1825	0.0331669	59.8943	55.0838	0.5209	0.0087	0.0485433	0.0350868	1	1	0.158	0.317817	CD8 T-cells day 7
Ubl5	chr9:20642878-20647140	+	4263	5	0.506114	0.8125	-0.217357	55.803	55.4897	0.5014	0.009	0.0650002	0.0459757	0.483629	0.662894	0.232	0.370335	CD8 T-cells day 7
Lsm4	chr8:70673248-70678752	+	5505	45	0.552712	1.83	0.156402	61.1873	50.2505	0.5491	0.009	0.0342579	0.0258476	0.606147	0.792947	0.3	0.415633	CD8 T-cells day 7
Sri	chr5:8046078-8069379	+	23302	9	0.530742	1.0575	0.222392	55.3533	51.0677	0.5201	0.0094	0.0532907	0.038461	0.410076	0.579064	0.294	0.412885	CD8 T-cells day 7
Uqcrq	chr11:53427922-53430831	-	2910	35	0.462752	1.77	-0.00436519	50.8444	55.8071	0.4767	0.0094	0.0351544	0.0265865	1	1	0.236	0.373243	CD8 T-cells day 7
Vps28	chr15:76622087-76626086	-	4000	6	0.527766	0.9375	0.0271361	57.1421	49.5014	0.5358	0.0094	0.0584854	0.0418621	1	1	0.266	0.392885	CD8 T-cells day 7
Lmnb1	chr18:56707813-56753424	+	45612	18	0.520012	1.0975	0.228941	55.1803	49.6852	0.5262	0.0095	0.0516754	0.0374413	0.231641	0.362998	0.162	0.317817	CD8 T-cells day 7
Atp5b	chr10:128083273-128090391	+	7119	61	0.507262	2.2925	-0.01543	54.5988	50.1588	0.5212	0.0095	0.028818	0.0224758	1	1	0.244	0.3789	CD8 T-cells day 7
Cenpe	chr3:135212537-135273611	+	61075	12	0.523729	0.6775	0.040642	55.9628	46.6666	0.5453	0.0097	0.0747646	0.0526346	1	1	0.202	0.344944	CD8 T-cells day 7
Cd52	chr4:134082448-134095082	-	12635	332	0.428549	19.575	-0.531339	41.9609	57.6516	0.4212	0.01	0.00886755	0.00960337	2.04691e-50	5.26055e-49	0.374	0.451375	CD8 T-cells day 7
Psma6	chr12:55384222-55418454	+	34233	5	0.514026	0.7575	0.418226	50.6134	47.7164	0.5147	0.0102	0.0685804	0.0487755	0.546922	0.735911	0.168	0.323416	CD8 T-cells day 7
Dnajc15	chr14:77820681-77875125	-	54445	48	0.7824	2.0525	2.01735	77.389	19.667	0.7974	0.0103	0.0313614	0.0244448	5.33603e-50	1.30606e-48	0.286	0.40497	CD8 T-cells day 7
Ets1	chr9:32636221-32757820	+	121600	33	0.272864	1.6475	-1.2467	25.9203	71.572	0.2659	0.0103	0.0371756	0.0282516	1.94158e-28	3.21926e-27	0.254	0.387012	CD8 T-cells day 7
Dock2	chr11:34226815-34783892	-	557078	158	0.555536	4.1975	0.301141	55.1226	42.1258	0.5668	0.0103	0.0185561	0.0160607	3.16504e-05	0.000127096	0.294	0.412885	CD8 T-cells day 7
Tubb5	chr17:35833921-35838306	-	4386	64	0.514796	2.215	0.811613	47.4095	49.398	0.4897	0.0103	0.029585	0.0232817	1	1	0.192	0.336819	CD8 T-cells day 7
Myh9	chr15:77760587-77842175	-	81589	67	0.426705	2.625	-0.287147	41.7286	54.5021	0.4336	0.0104	0.0260089	0.0209783	0.00025257	0.000821653	0.286	0.40497	CD8 T-cells day 7
H2-K1	chr17:33996017-34000347	-	4331	56	0.747383	2.3525	1.87643	67.4349	21.7954	0.7557	0.0112	0.0282558	0.0227532	3.22256e-57	1.03525e-55	0.314	0.424084	CD8 T-cells day 7
Tecr	chr8:83571698-83607971	-	36274	5	0.489443	0.7825	0.205584	44.4737	41.5286	0.5171	0.0116	0.0668764	0.0481914	0.598295	0.786548	0.252	0.3855	CD8 T-cells day 7
Rap1b	chr10:117813871-117846035	-	32165	18	0.564783	1.1975	0.659456	50.206	35.4597	0.5861	0.0117	0.0480382	0.0358954	0.000489421	0.00157226	0.276	0.401881	CD8 T-cells day 7
Rabgap1l	chr1:160219174-160793211	-	574038	25	0.395891	1.525	-0.10424	34.1068	49.697	0.407	0.0119	0.0395065	0.0303853	0.000104803	0.000376704	0.292	0.41233	CD8 T-cells day 7
Cox6c	chr15:35925886-35938246	-	12361	53	0.594243	2.0525	0.815575	48.3488	31.3408	0.6067	0.0125	0.0313614	0.0252803	4.3801e-08	2.34518e-07	0.274	0.401242	CD8 T-cells day 7
Gzmk	chr13:113171608-113225908	-	54301	5	0.673944	0.5775	0.729039	50.446	29.6976	0.6294	0.0125	0.0849572	0.0603714	0.00141207	0.0042947	0.23	0.369437	CD8 T-cells day 7
S100a10	chr3:93555080-93564643	+	9564	265	0.568198	9.485	0.519226	45.4674	33.4166	0.5764	0.0127	0.0114066	0.0122911	1.67612e-16	1.9145e-15	0.4	0.455876	CD8 T-cells day 7
Gpx1	chr9:108338903-108340343	+	1441	8	0.202045	0.9125	-2.46911	15.3888	62.6199	0.1973	0.0128	0.0596669	0.0439268	1.67704e-30	2.97241e-29	0.278	0.402513	CD8 T-cells day 7
Pdia3	chr2:121413775-121438687	+	24913	13	0.494033	0.8925	-0.669851	38.4371	38.7684	0.4979	0.013	0.0606476	0.0446449	0.339489	0.494327	0.2	0.343813	CD8 T-cells day 7
Septin1	chr7:127214447-127233130	-	18684	11	0.627585	1.0625	0.453257	44.6543	30.8755	0.5912	0.0132	0.0530864	0.0397703	0.00911097	0.0235329	0.27	0.396514	CD8 T-cells day 7
Krtcap2	chr3:89245966-89249906	+	3941	51	0.681368	1.975	1.31734	51.0714	22.7393	0.6919	0.0135	0.0323019	0.0262758	7.59685e-24	1.18327e-22	0.312	0.424084	CD8 T-cells day 7
Anxa2	chr9:69453620-69491795	+	38176	100	0.421857	3.13	-0.275493	31.0937	42.0822	0.4249	0.0137	0.0228344	0.020153	8.7065e-05	0.000317386	0.3	0.415633	CD8 T-cells day 7
Supt4a	chr11:87737552-87743623	+	6072	9	0.408865	1.04	0.0491476	29.6738	42.1197	0.4133	0.0139	0.0540118	0.0406419	1	1	0.236	0.373243	CD8 T-cells day 7
Psmb6	chr11:70525367-70527858	+	2492	6	0.45314	0.9875	-0.0843922	32.9337	37.7795	0.4657	0.0141	0.056241	0.0421774	0.327675	0.479842	0.266	0.392885	CD8 T-cells day 7
B2m	chr2:122147686-122153083	+	5398	285	0.485624	10.89	-0.0756872	33.0389	35.4156	0.4826	0.0146	0.010686	0.0125408	0.00560628	0.0150871	0.314	0.424084	CD8 T-cells day 7
Osbpl3	chr6:50293330-50456201	-	162872	8	0.560085	1.0075	0.376305	36.9755	28.3225	0.5663	0.0153	0.0553787	0.0420686	0.0313404	0.0676848	0.33	0.431603	CD8 T-cells day 7
Laptm5	chr4:130913125-130936141	+	23017	82	0.633952	2.8	1.1176	40.4309	23.2616	0.6348	0.0157	0.0247854	0.0221899	1.3171e-22	1.93425e-21	0.382	0.451375	CD8 T-cells day 7
Cox6b1	chr7:30616861-30626151	-	9291	6	0.456791	0.82	0.231326	27.009	34.7687	0.4372	0.0162	0.0645557	0.0484188	1	1	0.23	0.369437	CD8 T-cells day 7
Myl6	chr10:128490860-128494145	-	3286	201	0.237863	5.3425	-1.5822	14.4996	46.1501	0.2391	0.0165	0.0158217	0.0166249	4.93722e-123	3.62533e-121	0.486	0.496628	CD8 T-cells day 7
Arpc3	chr5:122391878-122414184	+	22307	64	0.482634	2.335	0.0800644	28.828	30.1823	0.4885	0.0169	0.028417	0.0250233	1	1	0.398	0.454604	CD8 T-cells day 7
Abracl	chr10:18011260-18023288	-	12029	64	0.503476	2.34	0.125827	28.793	29.7515	0.4918	0.0171	0.0283707	0.025069	1	1	0.404	0.459416	CD8 T-cells day 7
Atp5pb	chr3:105942698-105960099	-	17402	39	0.537722	1.83	0.299208	28.9225	26.1514	0.5252	0.0182	0.0342579	0.0293413	0.120773	0.209721	0.392	0.452045	CD8 T-cells day 7
Plek	chr11:16971206-17052381	-	81176	10	0.651313	0.8575	0.965235	34.1541	20.2097	0.6283	0.0184	0.0624557	0.0478793	1.26939e-06	5.98593e-06	0.324	0.43144	CD8 T-cells day 7
Exosc8	chr3:54728678-54735393	-	6716	5	0.54482	0.6275	0.350497	30.0451	23.8432	0.5575	0.0186	0.0793653	0.0590266	0.16509	0.271106	0.252	0.3855	CD8 T-cells day 7
Rtn3	chr19:7425901-7483281	-	57381	8	0.501484	0.895	0.288569	27.3384	26.4908	0.5079	0.0186	0.0605231	0.0466899	1	1	0.324	0.43144	CD8 T-cells day 7
Tpr	chr1:150392838-150449935	+	57098	11	0.402067	1.2725	-0.258425	22.522	30.9259	0.4214	0.0187	0.0456952	0.0370196	0.00612457	0.016311	0.352	0.441288	CD8 T-cells day 7
Arl6ip1	chr7:118118891-118129662	-	10772	48	0.599857	2.105	0.784271	31.0675	21.1935	0.5945	0.0191	0.0307603	0.0273931	3.5232e-08	1.94723e-07	0.344	0.439841	CD8 T-cells day 7
Atp5j	chr16:84827866-84835625	-	7760	75	0.518453	2.6375	0.275973	27.0229	24.9896	0.5195	0.0192	0.0259164	0.0242595	0.210616	0.33516	0.42	0.467273	CD8 T-cells day 7
Ptpn22	chr3:103859795-103912247	+	52453	31	0.409631	1.6875	-0.657554	20.117	30.9943	0.3936	0.0196	0.036485	0.0313311	1.05981e-08	6.19026e-08	0.39	0.452045	CD8 T-cells day 7
Taldo1	chr7:141392199-141402968	+	10770	14	0.45763	1.1225	-0.3254	23.1709	27.599	0.4564	0.0197	0.0507031	0.0406781	0.0200905	0.0463072	0.284	0.40497	CD8 T-cells day 7
Psma2	chr13:14613240-14674236	+	60997	37	0.489218	1.665	-0.01543	24.7108	26.0518	0.4868	0.0197	0.0368696	0.0316208	0.578697	0.766382	0.344	0.439841	CD8 T-cells day 7
Lgals1	chr15:78926725-78930465	+	3741	354	0.495002	33.52	0.109779	25.4513	25.1426	0.5031	0.0198	0.00824368	0.0129164	1	1	0.002	0.0257	CD8 T-cells day 7
Cd2	chr3:101275899-101287939	-	12041	57	0.421387	2.21	-0.420788	20.737	29.2023	0.4152	0.02	0.0296361	0.0269988	3.85543e-05	0.000151274	0.39	0.452045	CD8 T-cells day 7
Cd47	chr16:49800533-49915010	+	114478	97	0.415519	3.11	-0.418853	20.0513	29.5093	0.4046	0.0202	0.0229414	0.0226914	4.29795e-08	2.32542e-07	0.462	0.488617	CD8 T-cells day 7
Gmfg	chr7:28437447-28448233	+	10787	122	0.405212	3.5225	-0.568419	19.1747	29.833	0.3913	0.0204	0.0209714	0.0214776	8.1692e-13	6.88355e-12	0.486	0.496628	CD8 T-cells day 7
Cenpw	chr10:30194569-30200560	-	5992	6	0.500122	0.59	-0.686842	25.1801	23.8894	0.5132	0.0204	0.0834374	0.0623763	1	1	0.282	0.403755	CD8 T-cells day 7
Ptprcap	chr19:4153604-4156751	+	3148	71	0.488832	2.5375	-0.0319429	23.477	23.4498	0.5003	0.0213	0.0266806	0.0255573	0.458439	0.633434	0.448	0.486833	CD8 T-cells day 7
Skap1	chr11:96464593-96759130	+	294538	161	0.461325	4.46	-0.33557	21.0765	25.0811	0.4566	0.0217	0.0178085	0.0199004	3.13522e-06	1.4136e-05	0.368	0.451375	CD8 T-cells day 7
Anxa6	chr11:54979108-55033445	-	54338	60	0.473042	2.4425	-0.171577	21.89	23.3876	0.4835	0.0221	0.0274613	0.0263723	0.057692	0.110237	0.382	0.451375	CD8 T-cells day 7
Dennd4a	chr9:64811340-64919667	+	108328	15	0.415962	0.91	-0.065095	18.7884	25.0889	0.4282	0.0228	0.0597877	0.0478034	0.0459029	0.0914501	0.3	0.415633	CD8 T-cells day 7
Kansl1	chr11:104333229-104468861	-	135633	12	0.508529	1.1075	0.328326	22.8115	20.8277	0.5227	0.0229	0.051281	0.0422717	0.231478	0.362998	0.374	0.451375	CD8 T-cells day 7
Vim	chr2:13573927-13582826	+	8900	95	0.531023	2.9225	0.25209	23.3698	19.8098	0.5412	0.0232	0.0240122	0.0245317	0.0317209	0.0679356	0.522	0.524039	CD8 T-cells day 7
Atp6v1f	chr6:29467718-29470512	+	2795	6	0.601211	0.755	0.665264	26.0969	16.7983	0.6084	0.0233	0.0687589	0.053867	0.00462292	0.0127752	0.236	0.373243	CD8 T-cells day 7
Mif	chr10:75859353-75860240	-	888	6	0.541987	0.72	0.304855	22.2397	20.111	0.5251	0.0236	0.0713466	0.0556752	0.315418	0.468569	0.28	0.403137	CD8 T-cells day 7
H1f5	chr13:21779883-21780625	-	743	32	0.505549	0.9175	-0.037802	20.0054	21.7223	0.4794	0.024	0.0594269	0.0480228	0.780603	0.969155	0.242	0.3789	CD8 T-cells day 7
Atp5h	chr11:115415689-115419962	-	4274	81	0.548475	2.82	0.0867373	22.9888	18.6237	0.5525	0.024	0.0246548	0.0252563	1	1	0.482	0.495496	CD8 T-cells day 7
Pitpna	chr11:75588097-75628804	+	40708	6	0.549975	0.7725	0.192645	22.3535	19.189	0.5381	0.0241	0.0675411	0.0533735	0.350983	0.509619	0.34	0.437995	CD8 T-cells day 7
Lgals3	chr14:47367751-47386160	+	18410	73	0.548444	2.3775	0.184863	21.3635	19.7596	0.5195	0.0243	0.0280294	0.0275797	0.201676	0.323246	0.492	0.500768	CD8 T-cells day 7
BE692007	chr19:11470166-11484578	-	14413	7	0.559779	0.8325	0.849378	24.0061	16.6416	0.5906	0.0246	0.0638341	0.0511363	8.4343e-05	0.000311509	0.352	0.441288	CD8 T-cells day 7
Ppp1r12a	chr10:108162193-108284475	+	122283	16	0.629732	1.4925	0.777608	25.5965	14.9511	0.6313	0.0247	0.040187	0.0356916	1.64565e-09	1.07071e-08	0.414	0.463608	CD8 T-cells day 7
Mndal	chr1:173849126-173880881	-	31756	9	0.634951	0.79	0.370838	25.3131	14.138	0.6416	0.0253	0.0663915	0.0530765	0.0367032	0.0773174	0.346	0.441288	CD8 T-cells day 7
Arl15	chr13:113794505-114157461	+	362957	43	0.471727	1.9675	-0.183573	18.2902	21.2743	0.4623	0.0253	0.0323965	0.0308188	0.0388247	0.0811215	0.412	0.462376	CD8 T-cells day 7
Nhp2	chr11:51619735-51623714	+	3980	7	0.434658	0.855	-0.297266	17.6211	21.0309	0.4559	0.0259	0.06259	0.0508153	0.0540991	0.103757	0.304	0.417797	CD8 T-cells day 7
Pycard	chr7:127989708-127993867	-	4160	125	0.563893	3.81	0.372209	22.0235	16.4233	0.5728	0.026	0.0198417	0.0228645	0.000106356	0.000379632	0.368	0.451375	CD8 T-cells day 7
Foxn3	chr12:99190078-99563582	-	373505	49	0.584647	1.865	0.238787	21.1104	16.8031	0.5568	0.0264	0.0337599	0.0321292	0.098164	0.176421	0.46	0.488617	CD8 T-cells day 7
H3f3b	chr11:116021912-116027962	-	6051	82	0.47734	2.8325	-0.00545443	18.4165	19.4492	0.4864	0.0264	0.0245741	0.0261148	0.43532	0.608028	0.474	0.49319	CD8 T-cells day 7
Tagln2	chr1:172500047-172507380	+	7334	66	0.499696	2.375	0.0407568	19.4557	18.2498	0.516	0.0265	0.0280518	0.0284298	1	1	0.512	0.515006	CD8 T-cells day 7
Slc25a3	chr10:91116574-91124059	-	7486	14	0.569887	1.15	0.253286	21.5654	15.858	0.5763	0.0267	0.0496842	0.0426693	0.395313	0.562855	0.374	0.451375	CD8 T-cells day 7
Rasgrp2	chr19:6399340-6415216	+	15877	5	0.462866	0.9875	-0.057551	17.7417	19.555	0.4757	0.0268	0.056241	0.0470002	0.249685	0.387728	0.348	0.441288	CD8 T-cells day 7
Hsp90aa1	chr12:110690605-110702728	-	12124	24	0.47447	1.14	0.0862998	18.6344	18.0058	0.5086	0.0273	0.0500488	0.0431358	0.961102	1	0.256	0.387012	CD8 T-cells day 7
Smc6	chr12:11265886-11319785	+	53900	20	0.504746	1.1525	-0.0554951	17.9709	17.9748	0.4999	0.0278	0.0495941	0.043028	1	1	0.372	0.451375	CD8 T-cells day 7
Atp5mpl	chr12:111961375-111966977	-	5603	25	0.53973	1.3975	0.12755	18.8323	16.5796	0.5318	0.0282	0.0423541	0.0384396	0.422264	0.591399	0.412	0.462376	CD8 T-cells day 7
Gng5	chr3:146499807-146505572	+	5766	11	0.34462	1.1	-0.914531	11.3831	23.2917	0.3283	0.0288	0.0515761	0.0447054	6.80919e-09	4.168e-08	0.392	0.452045	CD8 T-cells day 7
Hint1	chr11:54866383-54870501	+	4119	31	0.523521	1.46	0.484436	17.4322	16.6889	0.5109	0.0293	0.0408972	0.0379034	0.611704	0.795989	0.374	0.451375	CD8 T-cells day 7
Arhgef1	chr7:24902912-24926594	+	23683	15	0.369429	1.25	-0.637981	12.9349	21.0173	0.381	0.0295	0.0463681	0.0415614	1.50284e-07	7.80261e-07	0.364	0.450834	CD8 T-cells day 7
Pcna	chr2:132249162-132253314	-	4153	16	0.399327	0.7125	-1.06942	12.4804	21.3862	0.3685	0.0295	0.0719249	0.0582943	5.80898e-05	0.000217943	0.328	0.431603	CD8 T-cells day 7
Timm13	chr10:80899450-80900969	-	1520	8	0.573856	0.9125	0.445238	19.4203	14.4962	0.5726	0.0295	0.0596669	0.0502686	0.0268094	0.0596538	0.38	0.451375	CD8 T-cells day 7
Stk10	chr11:32533305-32624587	+	91283	9	0.499887	0.9675	-0.0494687	17.0149	16.8227	0.5028	0.0296	0.0571221	0.0486404	0.645583	0.83128	0.416	0.464835	CD8 T-cells day 7
Ankrd11	chr8:122883822-123042277	-	158456	69	0.509989	2.5575	0.0261128	17.6194	15.7075	0.5287	0.03	0.0265232	0.0287581	1	1	0.392	0.452045	CD8 T-cells day 7
Pttg1	chr11:43420250-43426251	-	6002	19	0.285664	1	-1.43296	8.38384	24.3237	0.2563	0.0306	0.0557	0.0480891	7.9119e-16	8.84068e-15	0.42	0.467273	CD8 T-cells day 7
Eif2s2	chr2:154871410-154892935	-	21526	8	0.454732	0.905	-0.33985	15.1386	17.5129	0.4636	0.0306	0.0600307	0.0509245	0.0452331	0.0904662	0.406	0.459656	CD8 T-cells day 7
Psma7	chr2:180036374-180042433	-	6060	33	0.482393	1.8025	-0.0891705	15.661	16.6955	0.484	0.0309	0.0346619	0.0344285	0.279235	0.424636	0.448	0.486833	CD8 T-cells day 7
Eif3k	chr7:28971372-28981864	-	10493	28	0.553514	1.565	-0.194459	17.6207	14.6615	0.5458	0.031	0.0387067	0.0371148	1	1	0.46	0.488617	CD8 T-cells day 7
Galnt2l	chr8:119910841-124345722	+	4434882	54	0.49033	2.27	-0.00313289	16.4064	15.6952	0.5111	0.0312	0.0290359	0.0308589	1	1	0.468	0.489923	CD8 T-cells day 7
Limd2	chr11:106156256-106160860	-	4605	10	0.661037	0.85	1.36828	22.4746	9.41829	0.7047	0.0314	0.0628608	0.0530813	2.09749e-11	1.58546e-10	0.316	0.424084	CD8 T-cells day 7
Slamf6	chr1:171917515-171953170	+	35656	7	0.319832	0.8225	-1.04731	10.2381	21.5213	0.3224	0.0315	0.0644095	0.0541333	2.04416e-12	1.66777e-11	0.304	0.417797	CD8 T-cells day 7
Crip1	chr12:113146316-113153879	+	7564	312	0.419073	17.575	-0.44085	12.8247	18.1609	0.4139	0.0323	0.00908675	0.0182152	1.64076e-33	3.12351e-32	1.43703e-132	1.23106e-130	CD8 T-cells day 7
Pkm	chr9:59656368-59679375	+	23008	23	0.522809	1.5	-0.280108	16.1693	14.7739	0.5225	0.0323	0.0400274	0.0384732	1	1	0.394	0.452045	CD8 T-cells day 7
Dnajc3	chr14:118937976-118981697	+	43722	5	0.406661	0.74	-0.0552824	12.6466	18.2612	0.4092	0.0324	0.0698474	0.0580354	1	1	0.376	0.451375	CD8 T-cells day 7
Hsp90b1	chr10:86690209-86705509	-	15301	23	0.559111	1.205	0.345135	17.0646	13.6865	0.5549	0.0325	0.0477905	0.0436319	0.0425497	0.0864449	0.376	0.451375	CD8 T-cells day 7
Gimap4	chr6:48684549-48692060	+	7512	62	0.497508	2.2875	-0.0924462	14.7763	15.3216	0.4909	0.0332	0.0288661	0.0315073	0.623562	0.809371	0.378	0.451375	CD8 T-cells day 7
Fam107b	chr2:3570488-3782142	+	211655	29	0.389246	1.5425	-0.743225	11.475	18.3101	0.3853	0.0336	0.0391516	0.0383935	1.62982e-08	9.3081e-08	0.498	0.503882	CD8 T-cells day 7
Ndufa2	chr18:36742332-36744557	-	2226	41	0.498541	1.8875	-0.0641303	14.9393	14.6163	0.5055	0.0338	0.0334489	0.0347356	0.673023	0.858397	0.486	0.496628	CD8 T-cells day 7
Ablim1	chr19:57032733-57314919	-	282187	33	0.508937	1.9075	0.116119	14.6734	14.8865	0.4964	0.0338	0.0331782	0.0345584	1	1	0.468	0.489923	CD8 T-cells day 7
Srgn	chr10:62493833-62527451	-	33619	24	0.607866	1.4825	0.22995	17.6106	11.7804	0.5992	0.034	0.0404023	0.0393642	0.00394441	0.0111397	0.476	0.493274	CD8 T-cells day 7
Cd3g	chr9:44969572-44980431	-	10860	16	0.758449	1.33	1.79564	22.689	6.62118	0.7741	0.0341	0.0440801	0.0418102	2.64365e-31	4.85299e-30	0.464	0.489725	CD8 T-cells day 7
Uqcr10	chr11:4701973-4704342	-	2370	26	0.523074	1.4	0.0204641	15.1023	14.0477	0.5181	0.0343	0.0422934	0.0407163	1	1	0.406	0.459656	CD8 T-cells day 7
Vti1a	chr19:55316295-55627309	+	311015	5	0.506963	0.84	-0.237943	14.2157	14.3172	0.4982	0.035	0.063412	0.0548092	0.322653	0.473839	0.384	0.452045	CD8 T-cells day 7
S100a4	chr3:90603771-90606045	+	2275	17	0.499596	1.265	0.263034	14.1873	14.1657	0.5004	0.0353	0.0459168	0.0434684	1	1	0.35	0.441288	CD8 T-cells day 7
Leprotl1	chr8:34135572-34147033	-	11462	8	0.541005	0.91	0.23173	14.6486	13.4596	0.5211	0.0356	0.0597877	0.0526641	0.399521	0.567275	0.378	0.451375	CD8 T-cells day 7
Wipf1	chr2:73429610-73529734	-	100125	6	0.533763	0.8025	0.134749	15.4319	12.5999	0.5505	0.0357	0.0656074	0.0565125	0.728099	0.908356	0.382	0.451375	CD8 T-cells day 7
Trir	chr8:85026823-85030286	+	3464	8	0.508519	1.0575	0.36257	13.9902	13.7789	0.5038	0.036	0.0532907	0.0485622	1	1	0.33	0.431603	CD8 T-cells day 7
Cd8b1	chr6:71322788-71337494	+	14707	123	0.738981	3.6475	1.55984	19.842	7.60438	0.7229	0.0364	0.0204591	0.0272181	1.46082e-58	5.00575e-57	0.226	0.368775	CD8 T-cells day 7
Luc7l2	chr6:38551334-38609470	+	58137	7	0.545409	0.8625	0.240204	15.149	11.9133	0.5598	0.037	0.0621893	0.0547682	0.318064	0.469784	0.37	0.451375	CD8 T-cells day 7
Lnpep	chr17:17521410-17625050	-	103641	7	0.566052	0.78	0.810844	14.8093	12.0138	0.5521	0.0373	0.0670405	0.0580584	0.011065	0.0276088	0.364	0.450834	CD8 T-cells day 7
Atp5c1	chr2:10056016-10080510	-	24495	37	0.456771	1.7275	-0.225713	12.2297	14.5155	0.4573	0.0374	0.0358248	0.0376583	0.0448439	0.0900382	0.476	0.493274	CD8 T-cells day 7
S1pr4	chr10:81497747-81500132	-	2386	6	0.503135	0.8425	0.0879965	13.9606	12.6927	0.5238	0.0375	0.063273	0.0556676	0.690185	0.873781	0.352	0.441288	CD8 T-cells day 7
Atp5g1	chr11:96068852-96075670	-	6819	24	0.401526	1.395	-0.526287	11.52	14.9842	0.4346	0.0377	0.0424151	0.0420871	0.000221469	0.000729711	0.506	0.510971	CD8 T-cells day 7
Dock8	chr19:24999534-25202432	+	202899	17	0.549173	1.2625	0.407658	14.3679	12.1223	0.5424	0.0377	0.0459913	0.0444286	0.0339837	0.0718832	0.456	0.488617	CD8 T-cells day 7
Itgb7	chr15:102215995-102231944	-	15950	43	0.480426	1.9975	-0.0920756	12.6111	13.6843	0.4796	0.038	0.032022	0.0353963	0.278069	0.424117	0.448	0.486833	CD8 T-cells day 7
Mki67	chr7:135689784-135716361	-	26578	47	0.530506	1.54	0.28751	13.2541	12.5286	0.5141	0.0388	0.0392018	0.040401	0.402961	0.570583	0.48	0.495496	CD8 T-cells day 7
Mllt3	chr4:87769925-88033364	-	263440	25	0.603323	1.4525	0.387771	14.8123	10.8877	0.5764	0.0389	0.0410655	0.0416592	0.00568566	0.015221	0.512	0.515006	CD8 T-cells day 7
Stag1	chr9:100597798-100959375	+	361578	9	0.60164	0.92	-0.0229611	15.2621	9.60723	0.6137	0.0402	0.0593076	0.0540967	1	1	0.41	0.462149	CD8 T-cells day 7
Rasa3	chr8:13566948-13677603	-	110656	32	0.583632	1.5925	0.542626	14.8651	9.62947	0.6069	0.0408	0.0381793	0.0404911	0.000127053	0.000447297	0.462	0.488617	CD8 T-cells day 7
Fli1	chr9:32422204-32542861	-	120658	15	0.578543	1.405	0.469485	13.752	10.6966	0.5625	0.0409	0.0421725	0.0431435	0.00457637	0.0127149	0.468	0.489923	CD8 T-cells day 7
Hmgb1	chr5:149046702-149184489	-	137788	22	0.592285	1.27	0.898914	14.5619	9.418	0.6073	0.0417	0.0457688	0.0458019	2.71297e-07	1.34083e-06	0.534	0.535041	CD8 T-cells day 7
Ppia	chr11:6415443-6419817	+	4375	167	0.0151674	5.45	-6.66455	0.288389	23.6179	0.0121	0.0418	0.0156228	0.0261022	4.0084e-278	1.03016e-275	0.11	0.275805	CD8 T-cells day 7
Ostf1	chr19:18516137-18631823	-	115687	23	0.631717	1.645	0.866733	14.5045	9.21278	0.6116	0.0422	0.0372198	0.0403945	1.81695e-09	1.15544e-08	0.458	0.488617	CD8 T-cells day 7
Ppib	chr9:66060222-66066623	+	6402	77	0.495974	2.4875	-0.441876	11.4985	11.7542	0.4945	0.043	0.0270844	0.0340623	0.0393719	0.0816015	0.266	0.392885	CD8 T-cells day 7
Coro7	chr16:4626133-4679777	-	53645	5	0.388716	0.66	-1.08641	8.8603	14.0791	0.3862	0.0436	0.0762897	0.0665066	4.8714e-06	2.14008e-05	0.41	0.462149	CD8 T-cells day 7
Arhgap45	chr10:80016653-80031472	+	14820	13	0.558385	1.3625	0.476854	13.0393	9.80646	0.5708	0.0438	0.0432278	0.0449357	0.00163188	0.00488082	0.496	0.502848	CD8 T-cells day 7
Ncor1	chr11:62316426-62458541	-	142116	9	0.475182	1.1475	-0.109624	10.8594	11.8633	0.4779	0.044	0.0497748	0.0492982	0.0996353	0.178441	0.45	0.487975	CD8 T-cells day 7
Nusap1	chr2:119618298-119651244	+	32947	6	0.435955	0.4625	-0.371969	9.56474	12.447	0.4345	0.0454	0.106469	0.0869494	0.134473	0.228116	0.312	0.424084	CD8 T-cells day 7
Psmb3	chr11:97703399-97713500	+	10102	15	0.540917	1.22	0.38048	11.8089	9.25787	0.5605	0.0475	0.0473045	0.0490099	0.0297985	0.0651762	0.472	0.493106	CD8 T-cells day 7
Rinl	chr7:28788969-28798963	+	9995	16	0.473637	1.385	-0.190398	10.0187	10.9709	0.4773	0.0476	0.0426611	0.0460077	0.144026	0.241925	0.394	0.452045	CD8 T-cells day 7
Elob	chr17:23824738-23829136	-	4399	34	0.688716	1.725	0.819633	14.0151	6.57019	0.6808	0.0486	0.0358652	0.041938	4.25509e-15	4.4635e-14	0.376	0.451375	CD8 T-cells day 7
Arhgap26.1				9	0.466079	0.9025	-0.669083	9.54573	10.8769	0.4674	0.049	0.060153	0.0579919	0.0101706	0.0257522	0.462	0.488617	CD8 T-cells day 7
Rap1gds1	chr3:138925902-139075201	-	149300	6	0.697636	0.5525	0.949016	13.7742	6.27343	0.6871	0.0499	0.0883099	0.076769	5.11808e-07	2.48178e-06	0.33	0.431603	CD8 T-cells day 7
Themis	chr10:28668360-28883818	+	215459	188	0.483275	5.665	-0.0848505	9.19153	10.7462	0.461	0.0502	0.0152472	0.0290462	0.0411471	0.0839271	0.006	0.0522712	CD8 T-cells day 7
Bin2	chr15:100641077-100669553	-	28477	14	0.477214	1.25	-0.0130562	9.15418	10.0454	0.4768	0.0521	0.0463681	0.0501436	1	1	0.454	0.488617	CD8 T-cells day 7
Lcp1	chr14:75131101-75230842	+	99742	84	0.418634	2.7875	-0.937381	7.83743	10.8832	0.4187	0.0534	0.024868	0.0365604	2.71839e-12	2.1832e-11	0.116	0.281245	CD8 T-cells day 7
Phf20l1	chr15:66577560-66647976	+	70417	5	0.502778	0.745	0.0578809	8.74692	9.54017	0.4783	0.0547	0.0694814	0.0662641	0.527501	0.713515	0.442	0.485444	CD8 T-cells day 7
Btf3	chr13:98309896-98317006	-	7111	29	0.158996	1.6525	-2.24576	3.04992	15.1618	0.1675	0.0549	0.0370875	0.0451306	4.47796e-60	1.64405e-58	0.352	0.441288	CD8 T-cells day 7
Usp3	chr9:66514637-66593142	-	78506	6	0.405134	0.89	0.209034	7.14386	10.6846	0.4007	0.0561	0.0607726	0.0610938	0.115243	0.20148	0.54	0.54	CD8 T-cells day 7
Mir142hg	chr11:87755577-87757270	+	1694	150	0.549718	4.0675	0.355304	9.47211	8.1156	0.5386	0.0569	0.018961	0.034022	0.00107814	0.00333832	0.042	0.159911	CD8 T-cells day 7
Cotl1	chr8:119809222-119840544	-	31323	55	0.494108	1.97	0.152003	8.81839	8.76567	0.5015	0.0569	0.0323649	0.0427981	1	1	0.244	0.3789	CD8 T-cells day 7
Fxyd5	chr7:31032722-31042481	-	9760	45	0.567985	2.145	0.431515	9.7834	7.62528	0.562	0.0574	0.0303203	0.0416493	0.000144874	0.000496434	0.194	0.336878	CD8 T-cells day 7
Ywhae	chr11:75732869-75765845	+	32977	12	0.529771	1.1	0.0829363	9.4697	7.93917	0.544	0.0574	0.0515761	0.0555662	1	1	0.452	0.488617	CD8 T-cells day 7
Emp3	chr7:45918023-45921404	-	3382	94	0.483829	2.995	-0.183581	8.35725	8.70475	0.4898	0.0586	0.0235829	0.0376938	0.107951	0.191334	0.062	0.199175	CD8 T-cells day 7
Ncoa2	chr1:13139105-13374083	-	234979	6	0.4551	0.6825	-0.233797	7.64241	9.07144	0.4573	0.0598	0.0743429	0.0713839	0.150733	0.249925	0.466	0.489923	CD8 T-cells day 7
Aprt	chr8:122574635-122576909	-	2275	6	0.75913	0.6075	1.63649	12.4273	4.21552	0.7467	0.0601	0.0814549	0.0761542	1.89201e-13	1.76817e-12	0.436	0.481944	CD8 T-cells day 7
Aak1	chr6:86849517-87003223	+	153707	18	0.448871	1.3275	-0.267933	7.41258	9.19298	0.4464	0.0602	0.0441474	0.0517657	0.00454063	0.0127149	0.38	0.451375	CD8 T-cells day 7
Ripor2	chr13:24501525-24733816	+	232292	234	0.491984	6.12	-0.00853308	8.07883	8.34667	0.4918	0.0609	0.0145383	0.0326453	0.0646588	0.121294	0.002	0.0257	CD8 T-cells day 7
Arhgap15	chr2:43748824-44395953	+	647130	173	0.580749	4.7725	0.392157	9.22425	7.01541	0.568	0.0616	0.017023	0.0345379	1.95461e-07	9.84969e-07	0.012	0.0844932	CD8 T-cells day 7
Pclaf	chr9:65890237-65903266	+	13030	58	0.6554	1.815	1.17532	10.6525	5.56786	0.6567	0.0617	0.0344768	0.0460036	6.75427e-13	5.88423e-12	0.166	0.323197	CD8 T-cells day 7
Dock10	chr1:80501073-80758527	-	257455	136	0.546892	3.815	0.343484	8.6624	7.40415	0.5392	0.0622	0.0198235	0.0365994	0.00337567	0.00974755	0.042	0.159911	CD8 T-cells day 7
Ybx1	chr4:119277981-119294604	-	16624	39	0.776821	1.6975	2.27076	12.1599	3.8228	0.7608	0.0626	0.0363172	0.0475503	1.59228e-47	3.72016e-46	0.22	0.363601	CD8 T-cells day 7
Atp8b4	chr2:126320973-126500674	-	179702	45	0.456602	1.965	-0.160706	7.40536	8.48145	0.4661	0.0629	0.0324282	0.045118	0.150703	0.249925	0.15	0.309639	CD8 T-cells day 7
Mbnl1	chr3:60472830-60629750	+	156921	121	0.564665	3.6925	0.402437	9.10674	6.5942	0.58	0.0637	0.0202829	0.0374698	5.10888e-05	0.000197441	0.016	0.0956279	CD8 T-cells day 7
Elmo1	chr13:20090596-20608353	+	517758	73	0.510916	2.6275	0.132791	7.95081	7.60867	0.511	0.0643	0.0259903	0.0414345	0.723466	0.904773	0.066	0.206854	CD8 T-cells day 7
Top2a	chr11:98992943-99024189	-	31247	33	0.493192	1.1575	-0.380744	7.74496	7.73214	0.5004	0.0646	0.0494151	0.0568855	0.288144	0.434329	0.386	0.452045	CD8 T-cells day 7
Fyn	chr10:39368855-39565381	+	196527	32	0.470835	1.71	0.0824622	7.18326	8.26489	0.465	0.0647	0.03611	0.0482122	0.248943	0.387728	0.256	0.387012	CD8 T-cells day 7
Itga4	chr2:79255426-79333123	+	77698	212	0.45604	5.28	-0.427962	7.00935	8.35495	0.4562	0.0651	0.015941	0.0351587	1.09473e-08	6.3224e-08	1.43703e-132	1.23106e-130	CD8 T-cells day 7
Fyb	chr15:6522853-6663313	+	140461	98	0.395275	3.165	-0.639083	5.93443	9.37226	0.3877	0.0653	0.0226503	0.0396274	2.44662e-13	2.16821e-12	0.036	0.150439	CD8 T-cells day 7
Lims1	chr10:58323466-58424691	+	101226	6	0.527362	0.7975	0.78136	7.92458	6.93773	0.5332	0.0673	0.0659175	0.0687155	0.105821	0.188208	0.496	0.502848	CD8 T-cells day 7
Sf3b2	chr19:5273932-5295455	-	21524	15	0.480543	1.2825	0.0123837	7.39758	7.4339	0.4988	0.0674	0.0454038	0.0553225	0.607796	0.792947	0.338	0.437612	CD8 T-cells day 7
Lck	chr4:129548344-129573641	-	25298	38	0.4778	1.955	-0.0373776	7.03287	7.51947	0.4833	0.0687	0.0325557	0.047404	0.474972	0.654519	0.168	0.323416	CD8 T-cells day 7
Prex1	chr2:166566342-166713832	-	147491	40	0.526346	1.6425	0.152003	7.47962	6.99686	0.5167	0.0691	0.0372642	0.0506387	0.497307	0.678027	0.184	0.33081	CD8 T-cells day 7
Msi2	chr11:88339382-88718513	-	379132	5	0.687888	0.6975	1.20401	9.79896	4.54231	0.6833	0.0697	0.0731114	0.074337	8.98134e-09	5.43107e-08	0.482	0.495496	CD8 T-cells day 7
Arhgef3	chr14:27114899-27403911	+	289013	11	0.599075	0.83	0.922278	8.58722	5.73121	0.5997	0.0698	0.0639766	0.0683941	0.000184961	0.000625459	0.46	0.488617	CD8 T-cells day 7
Ikzf1	chr11:11685003-11772926	+	87924	94	0.546049	2.93	0.422092	7.89238	6.391	0.5526	0.07	0.0239668	0.0422742	0.000548164	0.00173924	0.038	0.155016	CD8 T-cells day 7
Prkch	chr12:73584796-73778185	+	193390	27	0.55544	1.5375	0.246483	8.28067	5.97552	0.5808	0.0701	0.0392522	0.0523201	0.143994	0.241925	0.298	0.415633	CD8 T-cells day 7
Actb	chr5:142903115-142906754	-	3640	347	0.492189	17.1725	0.69871	7.10136	7.10977	0.4997	0.0704	0.00913931	0.032718	1	1	1.43703e-132	1.23106e-130	CD8 T-cells day 7
Gzmb	chr14:56258838-56262260	-	3423	133	0.569131	3.835	0.636252	8.161	5.91265	0.5799	0.0711	0.0197511	0.0399318	1.61888e-07	8.32103e-07	1.43703e-132	1.23106e-130	CD8 T-cells day 7
Dennd1b	chr1:138963435-139178960	+	215526	6	0.441751	0.8775	-0.252387	6.16972	7.90485	0.4384	0.0711	0.0614069	0.0672053	0.196671	0.316893	0.432	0.479585	CD8 T-cells day 7
Npc2	chr12:84754562-84773152	-	18591	6	0.553093	1.065	0.426815	7.48898	6.49504	0.5355	0.0715	0.0529846	0.0618428	0.212829	0.337636	0.324	0.43144	CD8 T-cells day 7
Vps54	chr11:21239281-21321136	+	81856	9	0.410092	0.8625	-0.949374	5.67519	8.03836	0.4138	0.0729	0.0621893	0.0684011	1.30199e-06	6.08386e-06	0.438	0.483116	CD8 T-cells day 7
Cwc15	chr9:14500617-14510577	+	9961	9	0.525421	0.8875	0.147557	6.95899	6.71299	0.509	0.0731	0.0608983	0.0676318	1	1	0.446	0.486833	CD8 T-cells day 7
Cks1b	chr3:89415472-89418383	-	2912	19	0.687441	0.9125	1.74507	9.29921	4.29506	0.6841	0.0736	0.0596669	0.0670154	1.80336e-13	1.71653e-12	0.434	0.480767	CD8 T-cells day 7
Ostc	chr3:130695912-130709444	-	13533	6	0.561181	0.705	0.59048	7.57605	5.92332	0.5612	0.0741	0.0725129	0.075616	0.0214263	0.0489472	0.482	0.495496	CD8 T-cells day 7
Tuba1c	chr15:99029891-99038110	+	8220	6	0.419244	0.375	-0.693339	6.13625	7.32502	0.4558	0.0743	0.139118	0.119301	0.0680264	0.127148	0.304	0.417797	CD8 T-cells day 7
Calr	chr8:84841850-84846934	-	5085	33	0.516138	1.3625	-0.123148	6.59715	6.70537	0.4959	0.0752	0.0432278	0.0568598	0.524378	0.711162	0.226	0.368775	CD8 T-cells day 7
Il18rap	chr1:40515362-40551705	+	36344	5	0.650441	0.8825	0.720716	8.84485	4.38579	0.6685	0.0756	0.0611514	0.0687469	5.27868e-05	0.000200981	0.394	0.452045	CD8 T-cells day 7
Cd3e	chr9:44998740-45009627	-	10888	11	0.524379	1.085	-0.0317089	7.11711	6.09077	0.5389	0.0757	0.0521757	0.0629082	1	1	0.392	0.452045	CD8 T-cells day 7
Stim1	chr7:102267806-102437319	+	169514	7	0.518067	0.8975	0.149378	7.1208	6.04739	0.5408	0.0759	0.0603992	0.0683683	0.352655	0.510605	0.444	0.486601	CD8 T-cells day 7
Esyt2	chr12:116281196-116391050	+	109855	8	0.518056	0.9475	0.274507	6.70552	6.4129	0.5112	0.0762	0.0580249	0.0669277	0.708664	0.888422	0.39	0.452045	CD8 T-cells day 7
Hip1	chr5:135406531-135545120	-	138590	107	0.517813	3.335	0.0451215	6.79577	6.29203	0.5192	0.0764	0.0218089	0.0432917	1	1	0.014	0.0888395	CD8 T-cells day 7
Ncl	chr1:86344719-86359400	-	14682	7	0.471465	0.7175	-0.454176	6.21903	6.83039	0.4766	0.0766	0.0715383	0.0759273	0.128687	0.221221	0.49	0.499722	CD8 T-cells day 7
Ccl5	chr11:83525778-83530518	-	4741	346	0.489801	45.34	0.0863971	6.39685	6.63541	0.4908	0.0767	0.00811277	0.0344383	0.420191	0.591399	1.43703e-132	1.23106e-130	CD8 T-cells day 7
Ubc	chr5:125385965-125390202	-	4238	5	0.676133	0.6325	0.830075	8.46824	4.24417	0.6661	0.0787	0.0788684	0.0815241	0.000109252	0.000387278	0.46	0.488617	CD8 T-cells day 7
Nt5c	chr11:115490420-115491862	-	1443	10	0.338029	0.965	-1.08746	4.23254	8.28877	0.338	0.0799	0.0572337	0.0678148	6.81151e-09	4.168e-08	0.366	0.451137	CD8 T-cells day 7
Celf2	chr2:6539694-7509563	-	969870	41	0.469634	1.91	0.0257631	5.72368	6.66733	0.4619	0.0807	0.0331447	0.0523466	1	1	0.106	0.274812	CD8 T-cells day 7
Rap1gap2	chr11:74383356-74610915	-	227560	48	0.651213	1.885	0.850677	7.79587	4.45907	0.6361	0.0816	0.0334831	0.0529099	5.06032e-12	4.00154e-11	0.098	0.266519	CD8 T-cells day 7
Itgal	chr7:127296260-127335138	+	38879	6	0.554638	1	0.400784	6.52955	5.63873	0.5366	0.0822	0.0557	0.067684	0.12554	0.216536	0.31	0.424084	CD8 T-cells day 7
Fam49b	chr15:63929097-64060478	-	131382	11	0.446786	1.345	-0.15368	5.4467	6.60867	0.4518	0.083	0.0436816	0.0601189	0.0109065	0.0273461	0.2	0.343813	CD8 T-cells day 7
Ppp3ca	chr3:136670124-136937727	+	267604	30	0.48035	1.5175	-0.0247467	5.99168	5.96459	0.5011	0.0836	0.039661	0.0577143	0.696745	0.879919	0.142	0.302855	CD8 T-cells day 7
Pitpnc1	chr11:107207892-107470699	-	262808	115	0.525994	3.4	0.266028	6.34637	5.46816	0.5372	0.0846	0.0215085	0.046209	0.0151342	0.0360139	0.002	0.0257	CD8 T-cells day 7
Tnik	chr3:28263214-28675858	+	412645	12	0.399953	1.215	-0.51069	4.65331	7.04232	0.3979	0.0855	0.0474651	0.0635455	5.16315e-05	0.000198049	0.256	0.387012	CD8 T-cells day 7
Atp2b1	chr10:98914406-99026143	+	111738	8	0.613787	0.8275	0.60921	7.16214	4.37434	0.6208	0.0867	0.06412	0.0749057	0.00239489	0.00707455	0.362	0.450834	CD8 T-cells day 7
Plcl2	chr17:50509403-50688484	+	179082	14	0.576879	0.965	0.353232	6.64171	4.80306	0.5803	0.0874	0.0572337	0.0706629	0.027824	0.06138	0.338	0.437612	CD8 T-cells day 7
Hnrnpc	chr14:52073377-52104028	-	30652	5	0.5	0.7825	0.0881309	5.66616	5.5714	0.5042	0.089	0.0668764	0.0775838	1	1	0.34	0.437995	CD8 T-cells day 7
Atxn1	chr13:45549755-45965008	-	415254	207	0.589088	5.93	0.595828	6.42871	4.78373	0.5734	0.0892	0.0148213	0.0435774	6.62866e-12	5.08527e-11	1.43703e-132	1.23106e-130	CD8 T-cells day 7
S100a6	chr3:90612882-90624181	+	11300	257	0.728696	9.81	1.63068	8.28786	2.83926	0.7448	0.0899	0.0112197	0.0414852	1.43703e-132	1.23106e-130	1.43703e-132	1.23106e-130	CD8 T-cells day 7
Dnajc1	chr2:18195654-18392830	-	197177	18	0.48374	1.2725	-0.332575	5.31596	5.69902	0.4826	0.0908	0.0456952	0.0643993	0.130572	0.223713	0.216	0.360468	CD8 T-cells day 7
Tbx21	chr11:97098071-97115331	-	17261	22	0.541426	1.3175	0.326894	5.82119	5.03041	0.5364	0.0922	0.0444192	0.0640955	0.113197	0.198578	0.194	0.336878	CD8 T-cells day 7
Mt1	chr8:94179082-94180327	+	1246	8	0.614171	0.525	-0.10257	6.78457	3.99254	0.6295	0.0928	0.092603	0.095871	0.0324001	0.0691023	0.474	0.49319	CD8 T-cells day 7
Glipr2	chr4:43957401-43979118	+	21718	6	0.474416	0.7725	0.301656	5.31295	5.4112	0.4954	0.0932	0.0675411	0.079614	1	1	0.394	0.452045	CD8 T-cells day 7
Bcl11b	chr12:107910403-108003602	-	93200	23	0.54207	1.3175	0.36257	5.87512	4.77835	0.5515	0.0939	0.0444192	0.0647411	0.0862106	0.157695	0.148	0.307984	CD8 T-cells day 7
Itgb1	chr8:128685654-128733200	+	47547	46	0.48064	1.9175	-0.242361	5.03846	5.59511	0.4738	0.094	0.0330447	0.0573318	0.0400825	0.0824096	0.054	0.18504	CD8 T-cells day 7
Chchd3	chr6:32790976-33060260	-	269285	5	0.457022	0.735	-0.311202	4.54323	5.85734	0.4368	0.0961	0.0702167	0.0824671	0.0645222	0.121294	0.366	0.451137	CD8 T-cells day 7
Ezr	chr17:6738041-6782784	-	44744	5	0.595808	0.6325	0.782902	6.20368	4.1201	0.6009	0.0969	0.0788684	0.0884355	0.00147443	0.00445799	0.396	0.453327	CD8 T-cells day 7
Ptk2b	chr14:66153257-66281052	-	127796	9	0.576307	0.93	0.38109	5.93902	4.35217	0.5771	0.0972	0.0588351	0.0754329	0.0509855	0.0988926	0.33	0.431603	CD8 T-cells day 7
Tnrc6b	chr15:80711313-80941085	+	229773	8	0.514244	0.995	-0.044623	5.40735	4.72995	0.5334	0.0986	0.0559156	0.074053	1	1	0.326	0.431603	CD8 T-cells day 7
Fnbp1	chr2:31026206-31142008	-	115803	9	0.575403	1.165	0.460125	5.65755	4.30573	0.5678	0.1004	0.0491495	0.0703065	0.0118695	0.0291911	0.218	0.362628	CD8 T-cells day 7
Hsd11b1	chr1:193221634-193264075	-	42442	10	0.661724	0.86	1	6.65796	3.23136	0.6732	0.1011	0.0623221	0.0791969	1.79788e-07	9.14961e-07	0.334	0.435726	CD8 T-cells day 7
Dap	chr15:31224314-31274341	+	50028	5	0.528526	0.645	-0.441269	5.12866	4.6865	0.5225	0.1019	0.0776657	0.0895467	1	1	0.362	0.450834	CD8 T-cells day 7
Arl6ip5	chr6:97210689-97233315	+	22627	5	0.713504	0.8	1.44057	6.99203	2.76819	0.7164	0.1025	0.0657619	0.0819807	1.23654e-12	1.02513e-11	0.352	0.441288	CD8 T-cells day 7
Macf1	chr4:123349633-123684360	-	334728	16	0.456267	1.255	-0.0907655	4.69641	5.02484	0.4831	0.1029	0.0462164	0.0693355	0.22365	0.353712	0.168	0.323416	CD8 T-cells day 7
Myo1f	chr17:33555707-33607764	+	52058	67	0.504305	2.655	0.0736855	4.78018	4.85844	0.4959	0.1037	0.0257883	0.0562643	1	1	0.004	0.04112	CD8 T-cells day 7
Pak2	chr16:32016290-32079342	-	63053	9	0.489574	0.9275	0.0276563	4.5598	4.76057	0.4892	0.1073	0.0589526	0.0793452	1	1	0.316	0.424084	CD8 T-cells day 7
Sidt1	chr16:44240180-44333196	-	93017	47	0.53909	1.8825	0.00739845	4.89753	4.27824	0.5337	0.109	0.0335174	0.0633375	0.385628	0.553027	0.02	0.108211	CD8 T-cells day 7
Akap13	chr7:75455534-75754609	+	299076	19	0.513711	1.4825	0.26702	4.71416	4.33827	0.5208	0.1105	0.0404023	0.0684149	0.270492	0.413788	0.052	0.180595	CD8 T-cells day 7
Itk	chr11:46325150-46389515	-	64366	16	0.517731	1.435	0.429004	4.6463	4.36935	0.5154	0.1109	0.0414649	0.0692625	0.256188	0.396628	0.092	0.257	CD8 T-cells day 7
Cnn2	chr10:79988584-79996062	+	7479	13	0.71884	1.22	1.80167	6.53249	2.45743	0.7266	0.1112	0.0473045	0.0731998	3.74511e-23	5.66172e-22	0.126	0.29305	CD8 T-cells day 7
Prkar1a	chr11:109649405-109669656	+	20252	6	0.607102	0.705	0.632268	5.38944	3.3953	0.6135	0.1138	0.0725129	0.090692	0.005349	0.0144704	0.328	0.431603	CD8 T-cells day 7
Cmah	chr13:24327404-24477377	+	149974	9	0.495651	0.8375	0.00978102	4.21468	4.54972	0.4809	0.1141	0.0635518	0.0849388	1	1	0.244	0.3789	CD8 T-cells day 7
Ranbp1	chr16:18239784-18248732	-	8949	5	0.448799	0.4825	-0.408085	4.14749	4.5813	0.4752	0.1146	0.101258	0.109816	0.186741	0.302792	0.46	0.488617	CD8 T-cells day 7
Ndufb10	chr17:24722060-24724478	-	2419	5	0.575515	0.85	0.411978	5.02422	3.6153	0.5815	0.1157	0.0628608	0.0850939	0.0237626	0.0535702	0.316	0.424084	CD8 T-cells day 7
Grap2	chr15:80572594-80652854	+	80261	93	0.499495	3.23	-0.0861566	4.20288	4.41804	0.4875	0.116	0.0223186	0.0586634	0.311043	0.464756	1.43703e-132	1.23106e-130	CD8 T-cells day 7
Osbpl8	chr10:111164752-111297249	+	132498	7	0.482699	1.015	0.0532982	4.01482	4.52706	0.47	0.1171	0.0550598	0.080518	1	1	0.242	0.3789	CD8 T-cells day 7
Dleu2	chr14:61602839-61682373	-	79535	17	0.474595	1.005	-0.225067	3.95498	4.54525	0.4653	0.1176	0.0554856	0.0809866	0.0735824	0.13686	0.174	0.327604	CD8 T-cells day 7
Ikzf3	chr11:98464902-98546031	-	81130	56	0.522168	2.145	0.20443	4.35195	3.97192	0.5228	0.1201	0.0303203	0.0654594	0.314825	0.468569	0.014	0.0888395	CD8 T-cells day 7
Mbd2	chr18:70568189-70626131	+	57943	5	0.510406	0.815	0.409255	4.21967	4.09219	0.5077	0.1203	0.064851	0.0881438	1	1	0.316	0.424084	CD8 T-cells day 7
Cmip	chr8:117257064-117459430	+	202367	7	0.49533	1.03	0.253757	4.17012	3.95831	0.513	0.123	0.0544283	0.082345	0.637743	0.823617	0.178	0.33081	CD8 T-cells day 7
Jak1	chr4:101152367-101265282	-	112916	25	0.605919	1.64	0.860794	5.14733	2.95193	0.6355	0.1235	0.0373087	0.0713261	3.79623e-10	2.56745e-09	0.026	0.127276	CD8 T-cells day 7
Cd8a	chr6:71373427-71379173	+	5747	6	0.635247	0.9425	0.870717	5.12053	2.85283	0.6422	0.1254	0.0582544	0.0857615	1.37517e-05	5.79377e-05	0.176	0.330161	CD8 T-cells day 7
Arap2	chr5:62602445-62766159	-	163715	11	0.330274	0.9075	-1.06572	2.75985	5.20024	0.3467	0.1256	0.0599089	0.0869207	5.87815e-11	4.19634e-10	0.172	0.325029	CD8 T-cells day 7
Peak1	chr9:56201126-56418067	-	216942	10	0.382571	1.0775	-0.512951	3.05945	4.87346	0.3857	0.1261	0.0524778	0.0822452	5.47122e-06	2.38323e-05	0.112	0.278106	CD8 T-cells day 7
Utrn	chr10:12382188-12869365	-	487178	39	0.497229	1.8925	-0.0126	4.01521	3.91625	0.5062	0.1261	0.0333807	0.0697416	0.658835	0.842391	0.022	0.11308	CD8 T-cells day 7
Xrn2	chr2:147012996-147078000	+	65005	8	0.712094	0.9625	1.72825	5.58919	2.28342	0.71	0.127	0.0573457	0.0857741	2.8552e-18	3.3354e-17	0.186	0.33081	CD8 T-cells day 7
Tmem163	chr1:127486546-127679548	-	193003	56	0.658264	2.1375	1.15966	5.17084	2.68877	0.6579	0.1272	0.0304017	0.0682089	1.76443e-18	2.10911e-17	0.006	0.0522712	CD8 T-cells day 7
Gramd1b	chr9:40293233-40531383	-	238151	6	0.472081	0.81	0.0649554	3.76538	3.95269	0.4879	0.1296	0.0651504	0.0918715	1	1	0.28	0.403137	CD8 T-cells day 7
Gramd3	chr18:56400337-56503792	+	103456	9	0.650886	0.9775	1.49215	4.89895	2.80946	0.6355	0.1297	0.056679	0.086363	5.02645e-11	3.63886e-10	0.158	0.317817	CD8 T-cells day 7
Wnk1	chr6:119923969-120038672	-	114704	10	0.508232	0.955	0.466021	3.87534	3.83646	0.5025	0.1297	0.0576836	0.0870207	1	1	0.23	0.369437	CD8 T-cells day 7
Prkcq	chr2:11172108-11301222	+	129115	44	0.579566	2.07	0.705592	4.39124	3.30114	0.5709	0.13	0.031158	0.0697673	6.44833e-06	2.78524e-05	0.008	0.0685333	CD8 T-cells day 7
Thy1	chr9:44043384-44048579	+	5196	36	0.890381	1.7575	2.8216	6.76935	0.907111	0.8818	0.1303	0.0353484	0.0726249	7.19869e-72	3.70013e-70	0.01	0.0755882	CD8 T-cells day 7
Runx2	chr17:44495987-44814797	-	318811	13	0.625421	1.25	1.22659	4.85894	2.78319	0.6358	0.1309	0.0463681	0.0800677	1.02615e-08	6.06253e-08	0.08	0.23907	CD8 T-cells day 7
Lrba	chr3:86224680-86782692	+	558013	17	0.513766	1.07	0.0458037	3.85136	3.75064	0.5066	0.1315	0.0527813	0.0844946	1	1	0.108	0.274812	CD8 T-cells day 7
Camk4	chr18:32934931-33191228	+	256298	19	0.430154	1.27	-1.05673	3.35728	4.18953	0.4449	0.1325	0.0457688	0.0802829	1.06742e-05	4.57212e-05	0.086	0.248337	CD8 T-cells day 7
E2f2	chr4:136172394-136196057	+	23664	11	0.442546	0.84	-0.355095	3.38879	4.00063	0.4586	0.1353	0.063412	0.0928978	0.0470925	0.0934578	0.252	0.3855	CD8 T-cells day 7
Hnrnpa2b1	chr6:51460932-51469894	-	8963	8	0.495543	0.7225	-0.180572	3.53422	3.8147	0.4809	0.1361	0.0711559	0.0982718	0.293975	0.440534	0.248	0.382799	CD8 T-cells day 7
Prkcb	chr7:122288751-122634402	+	345652	17	0.623493	1.26	0.469886	4.54212	2.79645	0.6189	0.1363	0.046066	0.0819206	3.725e-06	1.65265e-05	0.08	0.23907	CD8 T-cells day 7
Ptp4a2	chr4:129811219-129850003	+	38785	5	0.475263	0.7275	-0.478047	3.55596	3.71471	0.4891	0.1375	0.0707774	0.0985557	0.160576	0.265273	0.184	0.33081	CD8 T-cells day 7
Sntb2	chr8:106935750-107019714	+	83965	6	0.595671	0.66	0.789321	4.2367	3.00928	0.5847	0.138	0.0762897	0.102355	0.00166201	0.00493801	0.298	0.415633	CD8 T-cells day 7
Prkca	chr11:107933387-108343928	-	410542	53	0.53718	2.1425	0.536476	3.78791	3.32202	0.5328	0.1406	0.0303474	0.0732619	0.04025	0.0824242	0.002	0.0257	CD8 T-cells day 7
Fam172a	chr13:77702033-78166235	+	464203	12	0.524405	1.0725	0.385743	3.64225	3.36174	0.52	0.1428	0.05268	0.0887193	0.384544	0.553027	0.142	0.302855	CD8 T-cells day 7
Sema4d	chr13:51685529-51793747	-	108219	10	0.564652	0.8875	0.486878	3.80425	3.04282	0.5556	0.146	0.0608983	0.0953153	0.0522693	0.100894	0.172	0.325029	CD8 T-cells day 7
Iqgap2	chr13:95627174-95892483	-	265310	20	0.614425	1.2075	0.377423	4.20337	2.64016	0.6142	0.1461	0.0477086	0.0867176	0.0050115	0.0137017	0.11	0.275805	CD8 T-cells day 7
Atxn7l1	chr12:33147693-33373185	+	225493	5	0.359934	0.625	-0.780687	2.51269	4.31808	0.3678	0.1464	0.0796174	0.107723	4.5214e-05	0.00017606	0.276	0.401881	CD8 T-cells day 7
Fry	chr5:150118645-150497753	+	379109	8	0.568264	0.6925	0.188445	3.80648	2.96937	0.5618	0.1476	0.0735166	0.104185	1	1	0.268	0.394705	CD8 T-cells day 7
Zeb1	chr18:5591860-5775467	+	183608	5	0.42357	0.64	-0.479168	2.94652	3.82153	0.4354	0.1478	0.0781403	0.107288	0.0144663	0.0349094	0.232	0.370335	CD8 T-cells day 7
Smg6	chr11:74925823-75164448	+	238626	15	0.472595	0.98	-0.47854	3.0285	3.72612	0.4484	0.148	0.0565691	0.0932403	0.0105412	0.0265598	0.082	0.24223	CD8 T-cells day 7
Sntb1	chr15:55636388-55906949	-	270562	14	0.310551	1.0025	-1.1307	2.09438	4.65732	0.3102	0.1481	0.0555927	0.092639	2.0839e-13	1.91272e-12	0.138	0.302855	CD8 T-cells day 7
Nipbl	chr15:8290617-8444463	-	153847	5	0.492929	0.7975	-0.638112	3.38273	3.29518	0.5066	0.1497	0.0659175	0.100007	0.580005	0.766382	0.204	0.347205	CD8 T-cells day 7
Lockd	chr6:134929092-134956798	+	27707	13	0.361605	0.83	-1.17585	2.34031	4.17071	0.3594	0.1536	0.0639766	0.100217	4.26813e-08	2.32542e-07	0.128	0.295031	CD8 T-cells day 7
Ppm1h	chr10:122678762-122945795	+	267034	21	0.681309	1.23	0.99054	4.41452	2.09128	0.6786	0.1537	0.0469872	0.0891313	8.17827e-11	5.7584e-10	0.034	0.150439	CD8 T-cells day 7
Ubash3b	chr9:41011098-41161697	-	150600	23	0.545876	1.23	0.242201	3.47577	3.01605	0.5354	0.154	0.0469872	0.0892452	0.203352	0.324605	0.048	0.173746	CD8 T-cells day 7
Maml2	chr9:13297957-13709388	+	411432	46	0.468059	1.7425	0.190382	3.04582	3.34879	0.4763	0.1564	0.0355847	0.082691	1	1	0.002	0.0257	CD8 T-cells day 7
Runx3	chr4:135120652-135177990	+	57339	10	0.426602	0.84	-0.564614	2.73222	3.5841	0.4326	0.1583	0.063412	0.101632	0.00457475	0.0127149	0.106	0.274812	CD8 T-cells day 7
Bach2	chr4:32238804-32586108	+	347305	5	0.370137	0.4675	-0.80408	2.27313	4.01418	0.3615	0.1591	0.105092	0.129226	0.000236874	0.000775499	0.364	0.450834	CD8 T-cells day 7
Smchd1	chr17:71344489-71475343	-	130855	18	0.500582	1.16	0.0193653	3.12474	3.10203	0.5018	0.1606	0.0493261	0.0932829	1	1	0.034	0.150439	CD8 T-cells day 7
Camk1d	chr2:5293457-5714515	-	421059	10	0.523458	0.995	0.117494	3.32398	2.87516	0.5362	0.1613	0.0559156	0.0978631	1	1	0.108	0.274812	CD8 T-cells day 7
Irf2	chr8:46739732-46847458	+	107727	5	0.552157	0.81	0.249978	3.2865	2.87863	0.5331	0.1622	0.0651504	0.104251	0.161022	0.265273	0.096	0.263872	CD8 T-cells day 7
Nedd9	chr13:41309581-41487362	-	177782	12	0.496103	1.115	-0.140048	3.24911	2.91311	0.5273	0.1623	0.05099	0.0950179	1	1	0.062	0.199175	CD8 T-cells day 7
Hivep2	chr10:13966075-14151374	+	185300	8	0.469133	0.9275	0.146841	2.96623	3.13272	0.4864	0.164	0.0589526	0.100877	1	1	0.138	0.302855	CD8 T-cells day 7
Ms4a6c	chr19:11469366-11482192	+	12827	16	0.178849	0.935	-2.45438	0.942932	5.07429	0.1567	0.1662	0.0586016	0.101482	2.08168e-34	4.11533e-33	0.13	0.295664	CD8 T-cells day 7
Il2rb	chr15:78479256-78495271	-	16016	8	0.514308	0.925	-0.253215	3.01388	2.98131	0.5027	0.1668	0.0590705	0.102017	0.846039	1	0.13	0.295664	CD8 T-cells day 7
Tnfaip8	chr18:49979427-50107173	+	127747	5	0.587922	0.7925	0.408465	3.40454	2.58771	0.5682	0.1669	0.0662323	0.106744	0.0173119	0.0404469	0.126	0.29305	CD8 T-cells day 7
Zc3hav1	chr6:38305286-38354603	-	49318	12	0.601153	1.1475	0.656046	3.62638	2.27249	0.6148	0.1695	0.0497748	0.0969564	1.62534e-05	6.79209e-05	0.04	0.156947	CD8 T-cells day 7
Pafah1b1	chr11:74673949-74724670	-	50722	8	0.510641	0.9175	-0.353637	3.00859	2.87138	0.5117	0.1701	0.0594269	0.103504	1	1	0.142	0.302855	CD8 T-cells day 7
Cblb	chr16:52031225-52208048	+	176824	13	0.499813	1.0575	0.219487	2.93323	2.74548	0.5165	0.1761	0.0532907	0.101765	1	1	0.042	0.159911	CD8 T-cells day 7
Cd226	chr18:89176967-89272229	+	95263	36	0.573649	1.545	0.606273	3.27785	2.39478	0.5778	0.1763	0.0391016	0.0925506	0.000134352	0.000469774	0.01	0.0755882	CD8 T-cells day 7
Otulinl	chr15:27655069-27681579	-	26511	5	0.570152	0.7175	0.169925	3.0885	2.45449	0.5572	0.1804	0.0715383	0.115345	1	1	0.16	0.317817	CD8 T-cells day 7
Airn	chr17:12741311-12860136	+	118826	9	0.0840866	0.8525	-3.13654	0.485632	5.01941	0.0882	0.1817	0.062725	0.110068	1.69173e-53	5.11499e-52	0.148	0.307984	CD8 T-cells day 7
Il18r1	chr1:40465552-40500854	+	35303	20	0.673341	1.245	0.837729	3.72637	1.69655	0.6872	0.1844	0.0465209	0.100484	6.17166e-12	4.80641e-11	0.022	0.11308	CD8 T-cells day 7
Id2	chr12:25093799-25097140	-	3342	28	0.829157	1.4725	2.22239	4.46405	0.93918	0.8262	0.1851	0.0406204	0.0968868	7.10307e-46	1.58738e-44	0.006	0.0522712	CD8 T-cells day 7
Tmem167	chr13:90089123-90143907	+	54785	7	0.622109	0.87	0.871676	3.36109	1.90305	0.6385	0.19	0.0617951	0.112611	1.67237e-05	6.93225e-05	0.074	0.225065	CD8 T-cells day 7
Morrbid	chr2:128178319-128502765	-	324447	21	0.332223	1.225	-0.920221	1.87006	3.34714	0.3584	0.1917	0.0471451	0.103665	8.4638e-11	5.87891e-10	0.006	0.0522712	CD8 T-cells day 7
Pvt1	chr15:62037986-62378096	+	340111	5	0.488095	0.585	-0.29956	2.47759	2.63327	0.4848	0.1957	0.0840341	0.129337	0.317114	0.469731	0.118	0.283421	CD8 T-cells day 7
Rapgef6	chr11:54522847-54699285	+	176439	8	0.458929	0.9425	-0.31034	2.32149	2.64295	0.4676	0.2014	0.0582544	0.114622	0.039	0.0811579	0.044	0.16508	CD8 T-cells day 7
Anxa1	chr19:20373428-20390944	-	17517	7	0.238017	0.575	-1.64636	1.21995	3.68699	0.2486	0.2038	0.0852728	0.133224	3.9256e-11	2.88251e-10	0.144	0.304593	CD8 T-cells day 7
Fryl	chr5:73019987-73256619	-	236633	18	0.655079	1.255	1.41504	3.23293	1.63022	0.6648	0.2056	0.0462164	0.108336	1.99185e-14	1.93172e-13	0.006	0.0522712	CD8 T-cells day 7
Lbr	chr1:181815335-181843046	-	27712	9	0.424922	1	-0.904543	1.98028	2.72885	0.4205	0.2124	0.0557	0.117127	8.91948e-05	0.00032286	0.028	0.132037	CD8 T-cells day 7
Inpp4b	chr8:81342556-82127914	+	785359	11	0.648102	0.7525	0.548126	2.87805	1.81348	0.6135	0.2131	0.0689384	0.126061	0.000737766	0.00229825	0.036	0.150439	CD8 T-cells day 7
Klrd1	chr6:129591782-129598775	+	6994	5	0.522569	0.6475	0.736966	2.48884	2.15207	0.5363	0.2155	0.0774315	0.132533	0.111275	0.195874	0.116	0.281245	CD8 T-cells day 7
Elf1	chr14:79481194-79582494	+	101301	9	0.454155	0.9525	-0.361638	2.07053	2.4689	0.4561	0.2203	0.057797	0.1215	0.0280705	0.0616591	0.028	0.132037	CD8 T-cells day 7
Aldoa	chr7:126795234-126800751	-	5518	5	0.460419	0.4975	0.0919225	1.8358	2.31357	0.4424	0.241	0.0978463	0.155582	1	1	0.162	0.317817	CD8 T-cells day 7
Exoc4	chr6:33249085-33973979	+	724895	8	0.552924	0.945	0.440573	2.25321	1.85331	0.5487	0.2435	0.0581394	0.130534	0.0448436	0.0900382	0.024	0.119767	CD8 T-cells day 7
Ppp2r5c	chr12:110447120-110583062	+	135943	5	0.54622	0.91	0.215978	2.1982	1.87313	0.5399	0.2456	0.0597877	0.132411	0.266095	0.409499	0.024	0.119767	CD8 T-cells day 7
Trbc2	chr6:41546730-41548352	+	1623	223	0.513391	7.0125	0.0544478	2.0417	2.01315	0.5035	0.2466	0.0134129	0.102427	1	1	1.43703e-132	1.23106e-130	CD8 T-cells day 7
Cxcr6	chr9:123806475-123811760	+	5286	7	0.582609	0.815	0.331206	2.37014	1.67566	0.5858	0.2472	0.064851	0.136334	0.0954703	0.172788	0.034	0.150439	CD8 T-cells day 7
Fbxl17	chr17:63057452-63500017	-	442566	5	0.368364	0.61	-0.254183	1.54015	2.48056	0.3831	0.2487	0.0811841	0.147597	0.00907695	0.0235329	0.108	0.274812	CD8 T-cells day 7
Aff3	chr1:38177326-38664955	-	487630	5	0.481383	0.23	0.0365259	1.99138	1.94832	0.5055	0.2538	0.243819	0.256017	1	1	0.442	0.485444	CD8 T-cells day 7
Arid5b	chr10:68092520-68278740	-	186221	5	0.454295	0.6325	-0.495695	1.70362	1.9946	0.4607	0.2704	0.0788684	0.154322	0.0396288	0.081804	0.066	0.206854	CD8 T-cells day 7
Tox	chr4:6686353-6991557	-	305205	35	0.303619	1.765	-0.685455	1.10034	2.32877	0.3209	0.2916	0.0352317	0.133802	2.1576e-13	1.94562e-12	1.43703e-132	1.23106e-130	CD8 T-cells day 7
Rab8b	chr9:66843664-66919687	-	76024	7	0.451879	1.0075	-0.384859	1.49715	1.80908	0.4528	0.3025	0.0553787	0.151132	0.0150143	0.0358947	0.002	0.0257	CD8 T-cells day 7
Rhoh	chr5:65861213-65896700	+	35488	8	0.513738	1.0075	0.222392	1.63151	1.56545	0.5103	0.3128	0.0553787	0.155043	0.818593	1	0.006	0.0522712	CD8 T-cells day 7
Zeb2	chr2:44983632-45117395	-	133764	32	0.457604	1.4375	-0.350793	1.49067	1.67776	0.4705	0.3156	0.0414073	0.146959	0.0255073	0.0570033	1.43703e-132	1.23106e-130	CD8 T-cells day 7
Gzma	chr13:113093825-113100981	-	7157	71	0.924715	2.5825	4.16678	2.9136	0.211859	0.9322	0.32	0.0263298	0.138758	8.60402e-114	5.52808e-112	1.43703e-132	1.23106e-130	CD8 T-cells day 7
Abtb2	chr2:103566310-103718423	+	152114	5	0.795964	0.545	2.68118	2.32387	0.544006	0.8103	0.3487	0.0894106	0.190958	1.04519e-21	1.45197e-20	0.102	0.273062	CD8 T-cells day 7
Vps13b	chr15:35371160-35931229	+	560070	5	0.550803	0.675	0.520007	1.56043	1.292	0.5471	0.3506	0.0749776	0.18223	0.0815651	0.150267	0.022	0.11308	CD8 T-cells day 7
Pik3cd	chr4:149649168-149702571	-	53404	7	0.507081	0.865	0.130397	1.40947	1.29805	0.5206	0.3693	0.0620572	0.180872	0.837719	1	0.004	0.04112	CD8 T-cells day 7
Pag1	chr3:9687479-9833679	-	146201	7	0.474043	0.7325	-0.183446	1.23453	1.37893	0.4724	0.3826	0.0704027	0.191386	0.334159	0.487949	0.004	0.04112	CD8 T-cells day 7
Arsb	chr13:93771630-93943016	+	171387	10	0.669589	0.98	1.16827	1.77158	0.811629	0.6858	0.3871	0.0565691	0.184038	1.40507e-09	9.25906e-09	1.43703e-132	1.23106e-130	CD8 T-cells day 7
Plcl1	chr1:55405921-55754285	+	348365	7	0.33672	0.5825	-1.1882	0.826354	1.72878	0.3234	0.3914	0.084338	0.203852	6.53631e-07	3.1108e-06	0.034	0.150439	CD8 T-cells day 7
Slc9a9	chr9:94669909-95230445	+	560537	7	0.560664	0.9075	0.496676	1.2941	0.972594	0.5709	0.4412	0.0599089	0.206769	0.0482691	0.0954243	1.43703e-132	1.23106e-130	CD8 T-cells day 7
Trps1	chr15:50654752-50890463	-	235712	6	0.512738	0.5975	0.17897	1.16938	1.05189	0.5264	0.4502	0.0825683	0.225022	0.387334	0.553027	0.018	0.10167	CD8 T-cells day 7
Stat4	chr1:51987148-52107189	+	120042	15	0.552273	1.1875	0.358048	1.21513	0.97844	0.554	0.4559	0.0483735	0.204798	0.0277095	0.06138	1.43703e-132	1.23106e-130	CD8 T-cells day 7
Alcam	chr16:52248996-52454074	-	205079	15	0.585922	1	0.417611	1.25123	0.903633	0.5807	0.4641	0.0557	0.212709	0.0156729	0.0371239	1.43703e-132	1.23106e-130	CD8 T-cells day 7
Trac	chr14:54220521-54224206	+	3686	35	0.460852	1.5875	-0.28744	0.963528	1.18978	0.4475	0.4644	0.0382739	0.201414	0.00939815	0.0240331	1.43703e-132	1.23106e-130	CD8 T-cells day 7
Setbp1	chr18:78750380-79109391	-	359012	8	0.18852	0.6625	-2.07878	0.337893	1.36603	0.1983	0.5869	0.0760668	0.272677	2.99188e-21	4.04692e-20	0.004	0.04112	CD8 T-cells day 7
Ifi27l2a	chr12:103442167-103443680	-	1514	23	0.548778	0.8175	0.569366	0.881447	0.66663	0.5694	0.646	0.0647029	0.28768	0.0380573	0.0798427	1.43703e-132	1.23106e-130	CD8 T-cells day 7
Rad51b	chr12:79297282-79814690	+	517409	5	0.616449	0.485	0.684498	0.928757	0.578324	0.6163	0.6635	0.100661	0.317868	0.00891903	0.023271	1.43703e-132	1.23106e-130	CD8 T-cells day 7
Kcnq5	chr1:21398403-21961942	-	563540	11	0.500564	0.48	-0.459432	0.757226	0.706239	0.5174	0.6833	0.101867	0.326177	1	1	1.43703e-132	1.23106e-130	CD8 T-cells day 7
Wwox	chr8:114439655-115352708	+	913054	13	0.39565	0.6825	-0.739409	0.360218	0.566184	0.3888	1.0794	0.0743429	0.458574	8.15147e-05	0.000303613	1.43703e-132	1.23106e-130	CD8 T-cells day 7
Immp2l	chr12:41024090-41955588	+	931499	10	0.314534	0.6925	-1.64386	0.245355	0.558132	0.3054	1.2446	0.0735166	0.520767	3.31581e-08	1.87288e-07	1.43703e-132	1.23106e-130	CD8 T-cells day 7
Trbc1	chr6:41538218-41539881	+	1664	131	0.509364	4.225	1.17989	0.350207	0.328615	0.5159	1.4731	0.0184736	0.5715	0.201872	0.323246	1.43703e-132	1.23106e-130	CD8 T-cells day 7
Plac8	chr5:100553725-100572245	-	18521	8	0.946108	0.7475	4.1822	0.433118	0.0257777	0.9438	2.1791	0.0692996	0.872879	3.84494e-41	8.23459e-40	1.43703e-132	1.23106e-130	CD8 T-cells day 7

## Sheet: Supp Table 3c
gene	gene_coord	gene_strand	gene_length	n_cells	meanAR	meanGE	log2FC	alpha	beta	bb_mean	bb_theta	theta_common	theta_shrunk	pval_mean	FDR_mean	pval_disp	FDR_disp	Cell type
Gzma	chr13:113093825-113100981	-	7157	237	0.966162	10.3419	5.73495	12.8632	0.323184	0.9755	0.0758	0.00636654	0.0329532	6.73211e-294	7.57363e-292	6.73211e-294	7.57363e-292	CD8 T-cells day 40
Sec61b	chr4:47474658-47483242	+	8585	149	0.994548	3.2268	7.60627	4765.67	30.6479	0.9936	0.0002	0.0114605	0.0002	6.73211e-294	7.57363e-292	0.198	0.38965	CD8 T-cells day 40
Calm1	chr12:100199435-100209814	+	10380	288	0.942826	5.61684	4.09361	848.458	48.8566	0.9456	0.0011	0.00811926	0.00573369	6.73211e-294	7.57363e-292	0.208	0.398864	CD8 T-cells day 40
H2-K1	chr17:33996017-34000347	-	4331	339	0.912697	5.95017	3.41339	68.964	6.16073	0.918	0.0133	0.00788349	0.0102122	6.73211e-294	7.57363e-292	0.292	0.441928	CD8 T-cells day 40
Myl6	chr10:128490860-128494145	-	3286	489	0.244962	10.3677	-1.61915	28.0033	88.7981	0.2398	0.0086	0.00636227	0.00743143	6.73211e-294	7.57363e-292	0.374	0.459836	CD8 T-cells day 40
Ppia	chr11:6415443-6419817	+	4375	352	0.00996324	7.26632	-6.66888	1.04572	101.288	0.0102	0.0098	0.00719166	0.00843015	6.73211e-294	7.57363e-292	0.39	0.46178	CD8 T-cells day 40
Cd8b1	chr6:71322788-71337494	+	14707	395	0.808595	7.5756	2.13383	1080.74	248.827	0.8129	0.0008	0.00709777	0.0008	4.05922e-280	3.91425e-278	0.188	0.384545	CD8 T-cells day 40
Ly6a	chr15:74994877-74998031	-	3155	90	0.98892	2.29381	6.36048	21.5784	0.238011	0.9891	0.0458	0.0150556	0.0272499	1.70331e-246	1.43717e-244	0.174	0.37125	CD8 T-cells day 40
S100a11	chr3:93520488-93526287	+	5800	178	0.894567	3.74399	3.02554	54.1149	6.53626	0.8922	0.0165	0.0103581	0.0130476	1.52281e-225	1.14211e-223	0.348	0.45963	CD8 T-cells day 40
Hnrnpf	chr6:117900324-117925622	+	25299	63	0.993687	1.93643	7.07503	4656.82	33.3036	0.9929	0.0002	0.0174223	0.0002	1.71088e-219	1.15484e-217	0.258	0.424756	CD8 T-cells day 40
S100a6	chr3:90612882-90624181	+	11300	498	0.719709	16.2388	1.37943	10.0306	3.81974	0.7242	0.0722	0.00596711	0.0313246	6.01392e-197	3.69036e-195	6.73211e-294	7.57363e-292	CD8 T-cells day 40
Epsti1	chr14:77904239-78002657	+	98419	109	0.880161	2.83505	2.84962	24.6651	3.34026	0.8807	0.0357	0.0126768	0.0218569	1.8655e-173	1.04934e-171	0.172	0.370927	CD8 T-cells day 40
Ndufa6	chr15:82350140-82354322	-	4183	32	0.976651	1.58419	5.16781	4913.07	125.722	0.975	0.0002	0.0206428	0.0002	3.9127e-165	2.03159e-163	0.08	0.26087	CD8 T-cells day 40
Psmb1	chr17:15475021-15499751	-	24731	54	0.939197	1.9433	3.95791	493.026	34.4853	0.9346	0.0019	0.0173296	0.0120679	8.46895e-156	4.08325e-154	0.224	0.405362	CD8 T-cells day 40
Btf3	chr13:98309896-98317006	-	7111	156	0.1745	3.51718	-2.14235	1434.14	6926.11	0.1715	0.0001	0.010793	0.0001	1.96962e-153	8.86327e-152	0.014	0.129452	CD8 T-cells day 40
Thy1	chr9:44043384-44048579	+	5196	136	0.865473	3.16323	2.57491	5.30772	0.884846	0.8571	0.1615	0.0116689	0.0689691	2.54691e-139	1.07448e-137	6.73211e-294	7.57363e-292	CD8 T-cells day 40
Ms4a6c	chr19:11469366-11482192	+	12827	45	0.0608153	1.48797	-4.40826	0.170728	3.60441	0.0452	0.2649	0.0217613	0.114843	4.27672e-137	1.69811e-135	0.022	0.159677	CD8 T-cells day 40
Npm1	chr11:33152287-33163206	-	10920	86	0.883478	2.41237	3.08236	139.927	17.0096	0.8916	0.0064	0.0144322	0.0118797	1.09719e-134	4.11447e-133	0.362	0.459836	CD8 T-cells day 40
Actg1	chr11:120345690-120348542	-	2853	32	0.0820564	1.57904	-3.48497	6.90434	86.1544	0.0742	0.0107	0.0206812	0.017604	1.2957e-130	4.60315e-129	0.454	0.48336	CD8 T-cells day 40
Cd52	chr4:134082448-134095082	-	12635	571	0.416797	36.0292	-0.489601	83.993	119.021	0.4137	0.0049	0.00698798	0.00643604	2.98909e-127	1.00882e-125	0.178	0.374299	CD8 T-cells day 40
Pglyrp1	chr7:18871331-18890459	+	19129	20	0.965152	1.20447	5.11221	8.91226	0.342166	0.963	0.1081	0.0261296	0.0581587	1.08194e-125	3.47766e-124	0.08	0.26087	CD8 T-cells day 40
Prdx1	chr4:116685544-116700822	+	15279	220	0.81103	4.23196	1.89064	366.884	95.7014	0.7931	0.0022	0.00956071	0.00709519	3.24144e-120	9.94533e-119	0.268	0.425647	CD8 T-cells day 40
Erh	chr12:80634022-80644341	-	10320	17	0.0163646	1.07732	-5.69349	4944.73	338703	0.0144	0	0.0287128	0	1.51396e-118	4.44316e-117	0.472	0.490154	CD8 T-cells day 40
Arf5	chr6:28423560-28426602	+	3043	18	0.949671	1.24227	4.67525	1e+06	52475.4	0.9501	0	0.0254658	0	6.88372e-117	1.93605e-115	0.044	0.221918	CD8 T-cells day 40
Ms4a4b	chr19:11443553-11467055	+	23503	547	0.663212	14.5017	0.980506	87.0565	44.428	0.6621	0.0076	0.00599453	0.00681091	1.82217e-116	4.91987e-115	0.344	0.45963	CD8 T-cells day 40
Ndufb7	chr8:83566671-83571626	+	4956	26	0.895879	1.42096	3.48027	992.664	113.712	0.8972	0.0009	0.0226331	0.0009	2.01219e-101	5.22397e-100	0.268	0.425647	CD8 T-cells day 40
Dnajc15	chr14:77820681-77875125	-	54445	132	0.780611	3.0945	1.89762	4444.38	1291.83	0.7748	0.0002	0.0119103	0.0002	5.68467e-92	1.42117e-90	0.064	0.24	CD8 T-cells day 40
Cd3g	chr9:44969572-44980431	-	10860	33	0.867804	1.64261	2.68608	38.5444	5.89317	0.8674	0.0225	0.0199951	0.0216358	4.8756e-89	1.17537e-87	0.426	0.472831	CD8 T-cells day 40
Trac	chr14:54220521-54224206	+	3686	148	0.284261	3.37973	-1.78359	1.04073	3.03268	0.2555	0.2455	0.0111218	0.10051	4.78553e-86	1.11387e-84	6.73211e-294	7.57363e-292	CD8 T-cells day 40
Cnn2	chr10:79988584-79996062	+	7479	85	0.793617	2.33333	2.04867	2174.99	572.335	0.7917	0.0004	0.0148515	0.0004	7.86547e-83	1.76973e-81	0.224	0.405362	CD8 T-cells day 40
Pfn1	chr11:70651850-70654644	-	2795	28	0.162369	1.54639	-2.40361	2339.68	12587.2	0.1567	0.0001	0.0210245	0.0001	3.15265e-81	6.86465e-80	0.064	0.24	CD8 T-cells day 40
Apobec2	chr17:48419231-48432930	-	13700	29	0.103973	1.21478	-3.07662	0.295062	2.73414	0.0974	0.3301	0.0259359	0.142336	3.48092e-81	7.34256e-80	6.73211e-294	7.57363e-292	CD8 T-cells day 40
Plac8	chr5:100553725-100572245	-	18521	101	0.848288	2.48282	2.11656	1.33874	0.242545	0.8466	0.6324	0.0140932	0.249379	5.79555e-81	1.18545e-79	6.73211e-294	7.57363e-292	CD8 T-cells day 40
Mgst3	chr1:167371966-167393841	-	21876	18	0.0627522	0.927835	-3.84398	0.407392	6.45532	0.0594	0.1457	0.0330248	0.0769517	7.50135e-80	1.48924e-78	0.08	0.26087	CD8 T-cells day 40
Stmn1	chr4:134468320-134473843	+	5524	25	0.931911	1.11684	3.91059	756.419	49.6	0.9385	0.0012	0.0279187	0.018735	1.87285e-78	3.61193e-77	0.32	0.458232	CD8 T-cells day 40
Jpt1	chr11:115497353-115514387	-	17035	11	0.916715	0.979381	4	104.634	9.19822	0.9192	0.0088	0.0313899	0.0238939	9.35582e-78	1.75422e-76	0.398	0.463918	CD8 T-cells day 40
Laptm5	chr4:130913125-130936141	+	23017	208	0.72031	4.10309	1.41126	2266.81	884.063	0.7194	0.0003	0.0097764	0.0003	1.3059e-77	2.38238e-76	0.222	0.405362	CD8 T-cells day 40
Id2	chr12:25093799-25097140	-	3342	81	0.815438	2.2921	2.05163	9.87799	2.3985	0.8046	0.0815	0.0150652	0.0408131	3.49823e-76	6.21396e-75	0.012	0.120896	CD8 T-cells day 40
Tmem14c	chr13:41016292-41022586	+	6295	19	0.915887	1.15636	3.3322	3641.55	311.159	0.9213	0.0003	0.0270202	0.0003	1.24591e-74	2.15638e-73	0.212	0.40125	CD8 T-cells day 40
Gpx1	chr9:108338903-108340343	+	1441	53	0.219047	1.95704	-1.92558	6.51959	22.3996	0.2254	0.0346	0.0172263	0.0244179	1.69706e-71	2.86379e-70	0.284	0.437755	CD8 T-cells day 40
Slbp	chr5:33634952-33652574	-	17623	30	0.132625	1.30412	-2.63967	20.3157	136.955	0.1292	0.0064	0.0243833	0.018395	7.4717e-70	1.2301e-68	0.39	0.46178	CD8 T-cells day 40
Hmgn2	chr4:133964738-133968650	-	3913	62	0.193078	1.76117	-2.08481	63.5602	290.514	0.1795	0.0028	0.0188417	0.0133996	2.16212e-67	3.47484e-66	0.336	0.459109	CD8 T-cells day 40
S100a10	chr3:93555080-93564643	+	9564	542	0.614385	17.3625	0.736866	51.6799	33.3275	0.6079	0.0118	0.00597186	0.00839101	4.35133e-66	6.83058e-65	0.07	0.247382	CD8 T-cells day 40
Ran	chr5:129020069-129024323	+	4255	12	0.0841633	0.902062	-3.30834	2.33018	22.8074	0.0927	0.0398	0.0339315	0.0373301	2.72918e-64	4.1868e-63	0.434	0.476341	CD8 T-cells day 40
Eif4a1	chr11:69666936-69672423	-	5488	12	0.876253	1.00515	3	3296.05	426.337	0.8855	0.0003	0.030654	0.0003	7.2776e-59	1.09164e-57	0.256	0.42457	CD8 T-cells day 40
Limd2	chr11:106156256-106160860	-	4605	32	0.762277	1.65979	1.9856	286.734	74.9759	0.7927	0.0028	0.0198183	0.014039	9.23317e-56	1.35487e-54	0.344	0.45963	CD8 T-cells day 40
Tomm22	chr15:79670861-79673400	+	2540	16	0.834347	1.29897	2.28776	4034.12	822.084	0.8307	0.0002	0.0244534	0.0002	2.76335e-53	3.96864e-52	0.016	0.14026	CD8 T-cells day 40
Prr13	chr15:102459028-102462806	+	3779	13	0.815215	1.37113	2.22987	7.64003	1.69033	0.8188	0.1072	0.0233487	0.0559961	3.10354e-51	4.36436e-50	0.064	0.24	CD8 T-cells day 40
Ptma	chr1:86526726-86530712	+	3987	347	0.383783	8.17526	-0.698908	101.487	167.262	0.3776	0.0037	0.00686472	0.00589964	3.4668e-50	4.77569e-49	0.274	0.431119	CD8 T-cells day 40
Cks1b	chr3:89415472-89418383	-	2912	47	0.810344	1.4433	2.23104	103.471	23.2403	0.8166	0.0079	0.0223389	0.0176261	5.5199e-49	7.45187e-48	0.368	0.459836	CD8 T-cells day 40
Gimap3	chr6:48764464-48770851	-	6388	11	0.22385	1.05842	-2.01421	82.897	309.704	0.2111	0.0025	0.0292748	0.0201166	1.20157e-48	1.59031e-47	0.334	0.458232	CD8 T-cells day 40
Crip1	chr12:113146316-113153879	+	7564	502	0.423468	15.9777	-0.42984	26.7933	36.0769	0.4262	0.0159	0.00596827	0.00994561	3.0989e-46	4.02262e-45	0.008	0.0964286	CD8 T-cells day 40
Actb	chr5:142903115-142906754	-	3640	557	0.413203	34.5979	-0.0192217	5.2352	7.16116	0.4223	0.0807	0.00688382	0.0351527	4.38913e-45	5.58994e-44	6.73211e-294	7.57363e-292	CD8 T-cells day 40
Ybx1	chr4:119277981-119294604	-	16624	117	0.729945	2.75086	1.43315	986.128	376.114	0.7239	0.0007	0.0128566	0.0007	6.43353e-45	8.04191e-44	0.266	0.425647	CD8 T-cells day 40
Gzmb	chr14:56258838-56262260	-	3423	480	0.613392	15.9536	0.682895	14.1484	8.52468	0.624	0.0441	0.00596842	0.0206546	1.56777e-44	1.92408e-43	6.73211e-294	7.57363e-292	CD8 T-cells day 40
Gmfg	chr7:28437447-28448233	+	10787	268	0.352333	4.83333	-0.74334	28.837	52.8109	0.3532	0.0122	0.008821	0.0104083	2.18901e-41	2.63854e-40	0.396	0.463258	CD8 T-cells day 40
Slc25a4	chr8:46206797-46211284	-	4488	10	0.836337	0.93299	2.50404	27.394	5.109	0.8428	0.0308	0.032851	0.0332049	1.08813e-40	1.28857e-39	0.51	0.516892	CD8 T-cells day 40
Cap1	chr4:122859047-122886056	-	27010	15	0.212965	1.2646	-1.64302	1812.45	6912.49	0.2077	0.0001	0.0249995	0.0001	2.38498e-40	2.77563e-39	0.03	0.179204	CD8 T-cells day 40
Rtraf	chr14:19811351-19823824	-	12474	16	0.780673	1.35052	1.78629	20636.2	6042.72	0.7735	0	0.0236175	0	1.99942e-39	2.28748e-38	0.01	0.110656	CD8 T-cells day 40
Mettl23	chr11:116843278-116854263	+	10986	6	0.818887	0.883162	2.30603	49.4895	11.7913	0.8076	0.0163	0.0346376	0.0288683	2.73086e-39	3.07222e-38	0.358	0.459836	CD8 T-cells day 40
Tomm20	chr8:126930667-126945844	-	15178	8	0.181419	0.864261	-2.08623	1117.37	4925.94	0.1849	0.0002	0.0353463	0.0002	5.02742e-38	5.56313e-37	0.058	0.237273	CD8 T-cells day 40
Cyba	chr8:122424776-122432930	-	8155	207	0.654457	4.02062	1.04393	290.896	154.829	0.6526	0.0022	0.0098797	0.00730404	2.24012e-37	2.43884e-36	0.252	0.42	CD8 T-cells day 40
Anxa1	chr19:20373428-20390944	-	17517	25	0.230164	1.14605	-1.8365	0.613674	2.13415	0.2233	0.3639	0.0272922	0.156059	4.66713e-36	5.00049e-35	6.73211e-294	7.57363e-292	CD8 T-cells day 40
Nt5c	chr11:115490420-115491862	-	1443	50	0.283092	1.82646	-1.25396	1676.4	4185.71	0.286	0.0002	0.0183164	0.0002	9.42876e-36	9.9444e-35	0.238	0.412982	CD8 T-cells day 40
Ets1	chr9:32636221-32757820	+	121600	34	0.293219	1.6512	-1.26139	1137.97	2727.02	0.2944	0.0003	0.0198889	0.0003	3.29723e-35	3.42405e-34	0.232	0.411024	CD8 T-cells day 40
Rrm2	chr12:24708241-24714146	+	5906	32	0.816954	1.00687	2.41163	15.0368	2.82507	0.8418	0.056	0.0306062	0.0413048	5.30125e-34	5.42173e-33	0.27	0.426815	CD8 T-cells day 40
Tmsb10	chr6:72957347-72958748	-	1402	36	0.727475	1.66151	1.45486	189.518	73.4166	0.7208	0.0038	0.0198008	0.0144073	8.83963e-33	8.9056e-32	0.368	0.459836	CD8 T-cells day 40
Krtcap2	chr3:89245966-89249906	+	3941	91	0.685962	2.45876	1.2597	5659.05	2588.98	0.6861	0.0001	0.0142288	0.0001	2.30918e-32	2.2922e-31	0.004	0.05625	CD8 T-cells day 40
Pttg1	chr11:43420250-43426251	-	6002	48	0.341269	1.49141	-1.46731	2.81976	7.00284	0.2871	0.1018	0.0217182	0.0528779	7.92722e-30	7.75489e-29	0.04	0.209302	CD8 T-cells day 40
Sp100	chr1:85649988-85709998	+	60011	36	0.703382	1.52749	1.38128	4245	1782.83	0.7042	0.0002	0.0212676	0.0002	8.41266e-29	8.11221e-28	0.062	0.24	CD8 T-cells day 40
Ldha	chr7:46841475-46855627	+	14153	224	0.643787	4.73196	0.868229	104.418	55.2963	0.6538	0.0063	0.00893104	0.00823988	1.42187e-27	1.35177e-26	0.366	0.459836	CD8 T-cells day 40
Ndufab1	chr7:122085403-122101886	-	16484	6	0.190925	0.611684	-2.29956	1.30594	5.57374	0.1898	0.1454	0.0497112	0.0877629	1.77373e-27	1.66287e-26	0.188	0.384545	CD8 T-cells day 40
Ostf1	chr19:18516137-18631823	-	115687	132	0.657318	3.1323	1.00657	28.0916	15.0244	0.6515	0.0232	0.0117539	0.0165058	1.02665e-26	9.49301e-26	0.212	0.40125	CD8 T-cells day 40
Elob	chr17:23824738-23829136	-	4399	59	0.698474	1.99485	1.17897	56.9135	23.8938	0.7043	0.0124	0.0169488	0.0158059	4.13577e-25	3.77249e-24	0.44	0.477857	CD8 T-cells day 40
Cd48	chr1:171682009-171705258	+	23250	87	0.672533	2.33505	1.09369	4376.43	2095.22	0.6762	0.0002	0.0148354	0.0002	6.29015e-25	5.66113e-24	0.24	0.413265	CD8 T-cells day 40
Ptpn18	chr1:34459762-34475733	+	15972	38	0.71257	1.86426	1.13281	7123.2	3019.34	0.7023	0.0001	0.0179589	0.0001	2.87695e-24	2.55519e-23	0.156	0.349834	CD8 T-cells day 40
Gas5	chr1:161034422-161038539	+	4118	5	0.736392	0.835052	1.79647	16.2107	5.81076	0.7361	0.0454	0.0366068	0.0412083	5.2234e-23	4.57895e-22	0.44	0.477857	CD8 T-cells day 40
Selenof	chr3:144570304-144597680	+	27377	18	0.716076	1.36942	1.39499	70.7843	29.2099	0.7079	0.01	0.023374	0.0191013	7.33295e-23	6.34582e-22	0.366	0.459836	CD8 T-cells day 40
Aprt	chr8:122574635-122576909	-	2275	35	0.711604	1.37629	1.3757	333.489	127.957	0.7227	0.0022	0.0232732	0.0160732	9.05976e-23	7.74094e-22	0.294	0.441982	CD8 T-cells day 40
Pcna	chr2:132249162-132253314	-	4153	74	0.314738	1.68385	-1.09696	23225.8	52648	0.3061	0	0.0196462	0	1.67357e-22	1.41207e-21	0.026	0.165566	CD8 T-cells day 40
Tmem234	chr4:129600668-129624059	+	23392	6	0.703195	1.01031	1.50317	3482.75	1586.21	0.6871	0.0002	0.0304967	0.0002	4.8716e-22	4.05967e-21	0.032	0.187826	CD8 T-cells day 40
Lsp1	chr7:142460809-142494867	+	34059	389	0.611208	7.06186	0.609197	4047.6	2617.12	0.6073	0.0002	0.00728791	0.0002	1.5386e-21	1.26653e-20	0.1	0.286017	CD8 T-cells day 40
Pclaf	chr9:65890237-65903266	+	13030	156	0.656621	3.05326	0.997978	19.4605	9.85388	0.6639	0.0341	0.0119799	0.020793	1.68925e-21	1.37379e-20	0.088	0.271233	CD8 T-cells day 40
Ywhah	chr5:33018816-33027966	+	9151	31	0.295747	1.35739	-1.14627	16.8046	40.6432	0.2925	0.0174	0.0235528	0.0220285	2.72533e-21	2.18999e-20	0.444	0.477857	CD8 T-cells day 40
Cops9	chr1:92637145-92641985	-	4841	26	0.344698	1.48454	-0.990085	1267.56	2700.02	0.3195	0.0003	0.0218191	0.0003	4.24285e-21	3.36932e-20	0.23	0.409631	CD8 T-cells day 40
Arl6ip1	chr7:118118891-118129662	-	10772	78	0.675879	2.24399	1.0177	14.5635	7.73388	0.6531	0.0448	0.0153387	0.0270554	1.15746e-20	9.08473e-20	0.082	0.262322	CD8 T-cells day 40
Eif3e	chr15:43250058-43282719	-	32662	7	0.293776	1.0378	-1.15003	1935.12	4672.16	0.2929	0.0002	0.0297463	0.0002	1.198e-19	9.29483e-19	0.022	0.159677	CD8 T-cells day 40
Slc25a3	chr10:91116574-91124059	-	7486	116	0.650434	2.7354	0.910169	34.6477	18.9389	0.6466	0.0187	0.0130364	0.0156367	6.41146e-19	4.91788e-18	0.37	0.459836	CD8 T-cells day 40
Cd47	chr16:49800533-49915010	+	114478	157	0.41342	3.50172	-0.559942	8089.32	12076.3	0.4011	0	0.0108411	0	9.89666e-19	7.50589e-18	0.144	0.342254	CD8 T-cells day 40
Trbc1	chr6:41538218-41539881	+	1664	392	0.618074	15.4983	1.27745	0.472612	0.320772	0.5957	1.2604	0.00597293	0.482544	1.90302e-18	1.42726e-17	6.73211e-294	7.57363e-292	CD8 T-cells day 40
Sirt2	chr7:28766735-28788661	+	21927	5	0.2345	0.544674	-1.69437	35.1878	128.653	0.2148	0.0061	0.0551427	0.0384204	2.20972e-18	1.63908e-17	0.308	0.450976	CD8 T-cells day 40
Pop5	chr5:115235836-115245351	+	9516	14	0.34064	1.10137	-1.16481	31.7352	61.4767	0.3405	0.0107	0.0282637	0.0225685	3.54096e-18	2.59799e-17	0.374	0.459836	CD8 T-cells day 40
Pole4	chr6:82618992-82705365	-	86374	9	0.739915	0.852234	1.54574	6061.85	2199.79	0.7337	0.0001	0.0358383	0.0001	1.12649e-17	8.17613e-17	0.002	0.0329268	CD8 T-cells day 40
Mthfd2	chr6:83305691-83325908	-	20218	7	0.290649	0.829897	-1.30415	178.016	419.089	0.2981	0.0017	0.0368334	0.0247617	1.16196e-17	8.3439e-17	0.238	0.412982	CD8 T-cells day 40
Ten1	chr11:116198855-116215318	+	16464	18	0.32033	1.13574	-1.00836	33.4521	74.8299	0.3089	0.0092	0.0275097	0.0215052	1.18056e-17	8.3882e-17	0.41	0.469864	CD8 T-cells day 40
Cd8a	chr6:71373427-71379173	+	5747	77	0.651931	2.24055	0.923067	163.547	84.8344	0.6585	0.004	0.0153586	0.0115748	1.97043e-17	1.38546e-16	0.34	0.45963	CD8 T-cells day 40
Cd160	chr3:96798763-96829351	-	30589	6	0.83673	0.414089	2.14684	1.3893	0.292386	0.8261	0.5946	0.0734849	0.273911	3.22214e-17	2.24221e-16	0.002	0.0329268	CD8 T-cells day 40
Cox6c	chr15:35925886-35938246	-	12361	33	0.686883	1.70447	1.04476	170.497	77.4845	0.6875	0.004	0.0193744	0.0142041	3.92141e-17	2.70097e-16	0.326	0.458232	CD8 T-cells day 40
Ctsw	chr19:5465043-5468507	-	3465	154	0.420466	3.37113	-0.487828	8.27769	12.002	0.4082	0.0493	0.011142	0.0260166	4.78148e-17	3.2601e-16	0.022	0.159677	CD8 T-cells day 40
Cisd3	chr11:97685826-97688621	+	2796	5	0.291909	0.917526	-0.954196	2.73909	6.53184	0.2954	0.1079	0.0333799	0.0628297	1.31702e-16	8.88991e-16	0.092	0.274779	CD8 T-cells day 40
Txn1	chr4:57943373-57956411	-	13039	312	0.438551	5.96392	-0.385484	260.11	337.934	0.4349	0.0017	0.00787442	0.00580123	1.6831e-16	1.12485e-15	0.23	0.409631	CD8 T-cells day 40
Ccl5	chr11:83525778-83530518	-	4741	541	0.467991	56.5017	-0.0902069	7.21463	7.95618	0.4756	0.0659	0.008587	0.0306475	1.15834e-15	7.66546e-15	6.73211e-294	7.57363e-292	CD8 T-cells day 40
Cct2	chr10:117051001-117063814	-	12814	17	0.671144	1.19588	1.18366	2312.02	1178.49	0.6624	0.0003	0.0262609	0.0003	6.44637e-15	4.20193e-14	0.22	0.405362	CD8 T-cells day 40
Tmem163	chr1:127486546-127679548	-	193003	44	0.66127	1.75086	0.94928	5.96948	3.17589	0.6527	0.1093	0.0189361	0.0539045	6.47409e-15	4.20193e-14	0.002	0.0329268	CD8 T-cells day 40
Il18r1	chr1:40465552-40500854	+	35303	5	0.740856	0.804124	1.25802	7.64219	2.71649	0.7378	0.0965	0.0380152	0.0615355	8.28828e-15	5.32818e-14	0.226	0.407888	CD8 T-cells day 40
Tox	chr4:6686353-6991557	-	305205	43	0.347767	1.38144	-0.826132	2.34129	4.1299	0.3618	0.1545	0.0231982	0.0738596	1.00444e-14	6.39619e-14	0.002	0.0329268	CD8 T-cells day 40
Tma7	chr9:109074568-109082587	-	8020	6	0.705142	0.902062	1.30426	6.89396	2.96863	0.699	0.1014	0.0339315	0.0607225	1.46746e-14	9.25736e-14	0.176	0.37125	CD8 T-cells day 40
Cd2	chr3:101275899-101287939	-	12041	234	0.427002	4.47423	-0.402606	37.8687	52.1765	0.4206	0.0111	0.00923603	0.0102623	1.82306e-14	1.13941e-13	0.446	0.477857	CD8 T-cells day 40
Tpm4	chr8:72130174-72153142	+	22969	44	0.652421	1.51546	1.06971	16.8131	9.27375	0.6445	0.0383	0.0214221	0.0285701	2.12095e-14	1.31343e-13	0.334	0.458232	CD8 T-cells day 40
Srgn	chr10:62493833-62527451	-	33619	154	0.596327	3.44845	0.673594	15583.7	10286.6	0.6024	0	0.0109359	0	2.95562e-14	1.81368e-13	0.124	0.315849	CD8 T-cells day 40
Smdt1	chr15:82338959-82349091	+	10133	115	0.434302	3.04639	-0.489844	3159.12	4051.92	0.4381	0.0001	0.0120104	0.0001	1.98565e-13	1.20749e-12	0.084	0.267453	CD8 T-cells day 40
Srsf3	chr17:29032628-29043373	+	10746	6	0.704582	0.783505	1.35908	667.465	249.393	0.728	0.0011	0.0390218	0.0259667	2.06154e-13	1.24244e-12	0.296	0.442088	CD8 T-cells day 40
Tmem167	chr13:90089123-90143907	+	54785	27	0.638137	1.39519	1.04182	39.244	21.5222	0.6458	0.0165	0.0230009	0.0213253	3.012e-13	1.7992e-12	0.4	0.463918	CD8 T-cells day 40
Slamf6	chr1:171917515-171953170	+	35656	16	0.344349	0.908935	-0.932886	11.753	21.3987	0.3545	0.0302	0.0336835	0.0335222	5.55705e-13	3.29036e-12	0.466	0.488432	CD8 T-cells day 40
Itm2b	chr14:73362226-73385289	-	23064	57	0.39918	2.13574	-0.562824	1942.07	2934.65	0.3982	0.0002	0.0159665	0.0002	6.90498e-13	4.05292e-12	0.19	0.385135	CD8 T-cells day 40
Jak1	chr4:101152367-101265282	-	112916	20	0.621571	1.40893	1.06725	8.08857	4.68989	0.633	0.0783	0.0228073	0.0446669	1.16234e-12	6.76363e-12	0.126	0.316171	CD8 T-cells day 40
Psme2	chr14:55587441-55591113	-	3673	179	0.411992	3.6323	-0.428002	5129.65	7334.22	0.4116	0.0001	0.010576	0.0001	1.95987e-12	1.13069e-11	0.048	0.221918	CD8 T-cells day 40
Dek	chr13:47084775-47106201	-	21427	50	0.342747	1.49656	-0.784494	5.28724	9.96412	0.3467	0.0656	0.021654	0.0390891	2.03176e-12	1.16224e-11	0.09	0.274779	CD8 T-cells day 40
Tkt	chr14:30548359-30574720	+	26362	7	0.723343	1.00859	0.96228	32.6691	12.6483	0.7209	0.0221	0.0305591	0.0284006	2.11104e-12	1.19744e-11	0.448	0.478481	CD8 T-cells day 40
Prdx2	chr8:84969587-84974834	+	5248	9	0.684263	0.915808	1.1989	69988.6	32866.3	0.6805	0	0.0334402	0	2.30309e-12	1.29549e-11	0.004	0.05625	CD8 T-cells day 40
Gramd3	chr18:56400337-56503792	+	103456	7	0.683726	0.845361	1.18023	5.90932	2.88521	0.6719	0.1137	0.0361629	0.0668544	4.71411e-12	2.62977e-11	0.078	0.26087	CD8 T-cells day 40
Psmb5	chr14:54614119-54618022	-	3904	11	0.334259	1.1134	-0.845114	2473.18	4945.7	0.3334	0.0001	0.0280043	0.0001	4.98985e-12	2.76078e-11	0.202	0.39181	CD8 T-cells day 40
Mir142hg	chr11:87755577-87757270	+	1694	306	0.57572	5.47251	0.53164	19.2821	13.8625	0.5818	0.0302	0.00823155	0.0168578	6.95762e-12	3.81821e-11	0.016	0.14026	CD8 T-cells day 40
Anxa2	chr9:69453620-69491795	+	38176	327	0.444374	7.00172	-0.283666	30.6957	37.4607	0.4504	0.0147	0.00730639	0.010366	8.30103e-12	4.51871e-11	0.176	0.37125	CD8 T-cells day 40
Tmed5	chr5:108106366-108132620	-	26255	6	0.695635	0.786942	1.20511	15.2148	6.29042	0.7075	0.0465	0.0388501	0.0430948	8.93309e-12	4.82387e-11	0.438	0.477625	CD8 T-cells day 40
Fkbp3	chr12:65062424-65074007	-	11584	9	0.717422	0.835052	1.23053	7.66808	3.35374	0.6957	0.0907	0.0366068	0.0584108	1.00736e-11	5.39655e-11	0.194	0.387426	CD8 T-cells day 40
Mcm3	chr1:20802968-20820312	-	17345	7	0.738295	0.676976	1.40484	19.1532	7.26227	0.7251	0.0379	0.0452062	0.0439906	1.12598e-11	5.98453e-11	0.422	0.472831	CD8 T-cells day 40
Cmtm7	chr9:114756836-114781856	-	25021	101	0.405702	2.65808	-0.516277	22.5152	31.2959	0.4184	0.0186	0.0133362	0.015795	1.62078e-11	8.54707e-11	0.346	0.45963	CD8 T-cells day 40
Ubc	chr5:125385965-125390202	-	4238	19	0.643968	1.42612	0.778558	8.2584	4.53574	0.6455	0.0782	0.0225704	0.0444739	1.82886e-11	9.56963e-11	0.082	0.262322	CD8 T-cells day 40
Mif	chr10:75859353-75860240	-	888	8	0.680969	0.829897	1.21437	9.5369	4.27877	0.6903	0.0724	0.0368334	0.0516098	2.16417e-11	1.1237e-10	0.33	0.458232	CD8 T-cells day 40
Mdh1	chr11:21556692-21572367	-	15676	38	0.635937	1.59107	0.905584	10762.2	6395.18	0.6273	0.0001	0.0204725	0.0001	2.56197e-11	1.3201e-10	0.034	0.192857	CD8 T-cells day 40
Fth1	chr19:9980598-9985098	+	4501	441	0.45667	8.43127	-0.219391	267.716	313.935	0.4603	0.0017	0.00678815	0.00509001	2.83561e-11	1.45003e-10	0.114	0.301765	CD8 T-cells day 40
Hsd11b1	chr1:193221634-193264075	-	42442	19	0.657463	1.29038	0.964858	8.68084	4.59595	0.6538	0.0753	0.0246085	0.044707	3.25883e-11	1.65392e-10	0.106	0.295661	CD8 T-cells day 40
Rasa3	chr8:13566948-13677603	-	110656	7	0.700332	0.864261	1.07241	4226.71	1830.75	0.6978	0.0002	0.0353811	0.0002	4.92028e-11	2.4785e-10	0.068	0.245455	CD8 T-cells day 40
Fyb	chr15:6522853-6663313	+	140461	83	0.395428	2.44845	-0.476247	37800	57845.5	0.3952	0	0.0142966	0	4.99745e-11	2.49873e-10	0.15	0.345563	CD8 T-cells day 40
Pycard	chr7:127989708-127993867	-	4160	398	0.571127	8.07216	0.449691	43.5034	31.2771	0.5817	0.0134	0.00689729	0.00960451	8.74149e-11	4.33861e-10	0.156	0.349834	CD8 T-cells day 40
Ankrd44	chr1:54645340-54926387	-	281048	20	0.65676	1.28179	0.900209	3418.24	1882.09	0.6449	0.0002	0.0247661	0.0002	1.21037e-10	5.9635e-10	0.176	0.37125	CD8 T-cells day 40
Atp5a1	chr18:77773729-77782869	+	9141	64	0.623402	2.13402	0.752762	5866.99	3774.74	0.6085	0.0001	0.016035	0.0001	1.49963e-10	7.33516e-10	0.11	0.298814	CD8 T-cells day 40
Cmpk1	chr4:114959336-114987241	-	27906	13	0.656521	1.12715	1.01408	16.0817	8.72467	0.6483	0.0403	0.0276939	0.033436	1.63994e-10	7.96372e-10	0.386	0.46178	CD8 T-cells day 40
Atp6v1f	chr6:29467718-29470512	+	2795	29	0.643657	1.44674	0.856636	37.6483	21.462	0.6369	0.0169	0.0222933	0.0210139	2.62379e-10	1.26504e-09	0.474	0.491475	CD8 T-cells day 40
Ppm1h	chr10:122678762-122945795	+	267034	8	0.679599	0.774914	1.14728	3.35542	1.51862	0.6884	0.2052	0.0394582	0.103759	3.02856e-10	1.44984e-09	0.048	0.221918	CD8 T-cells day 40
Traf1	chr2:34941750-34961772	-	20023	5	0.331738	0.52921	-1.03242	3766.14	7494.76	0.3344	0.0001	0.0565603	0.0001	3.49109e-10	1.6595e-09	0.26	0.424939	CD8 T-cells day 40
Lockd	chr6:134929092-134956798	+	27707	6	0.341909	0.776632	-1.02487	1.82547	3.6176	0.3354	0.1837	0.0393701	0.0955365	4.24633e-10	2.00439e-09	0.036	0.197561	CD8 T-cells day 40
Rap1gap2	chr11:74383356-74610915	-	227560	9	0.663754	0.713058	1.16827	11339.6	5347.77	0.6795	0.0001	0.0427977	0.0001	4.41293e-10	2.06856e-09	0.254	0.422291	CD8 T-cells day 40
Rfc2	chr5:134581366-134601805	+	20440	6	0.703721	0.584192	1.40911	3378.95	1530.85	0.6882	0.0002	0.0517331	0.0002	4.91249e-10	2.28685e-09	0.202	0.39181	CD8 T-cells day 40
Ndufb10	chr17:24722060-24724478	-	2419	5	0.681857	0.85567	1.08246	5766.72	3015.47	0.6566	0.0001	0.0356961	0.0001	5.33806e-10	2.46794e-09	0.02	0.158824	CD8 T-cells day 40
Cd3d	chr9:44981786-44987339	+	5554	459	0.459038	8.94158	-0.176936	43.4898	50.5094	0.4627	0.0106	0.00665194	0.00838058	6.45095e-10	2.96217e-09	0.346	0.45963	CD8 T-cells day 40
Eef1a1	chr9:78478449-78489151	-	10703	59	0.592341	2.08419	0.731328	2788.77	1958.48	0.5874	0.0002	0.0165444	0.0002	8.00597e-10	3.65137e-09	0.102	0.290506	CD8 T-cells day 40
Cd6	chr19:10789341-10830058	-	40718	5	0.357516	0.707904	-0.932255	2.45257	4.3394	0.3611	0.1472	0.0432309	0.0842036	1.27483e-09	5.77524e-09	0.092	0.274779	CD8 T-cells day 40
Ms4a6b	chr19:11516512-11531256	+	14745	390	0.565013	7.0756	0.420218	520.413	393.121	0.5697	0.0011	0.00727332	0.00517983	1.36116e-09	6.12521e-09	0.214	0.40125	CD8 T-cells day 40
Psmb9	chr17:34181987-34187764	-	5778	200	0.441508	3.98797	-0.340075	80.2827	106.451	0.4299	0.0054	0.00993233	0.00855369	1.55721e-09	6.96104e-09	0.352	0.459836	CD8 T-cells day 40
Gng5	chr3:146499807-146505572	+	5766	25	0.399423	1.49485	-0.590745	171.343	264.476	0.3932	0.0023	0.0216754	0.0150651	3.16111e-09	1.40378e-08	0.262	0.425647	CD8 T-cells day 40
S100a13	chr3:90514435-90524581	+	10147	63	0.59603	2.19416	0.701858	40.7122	27.7797	0.5944	0.0146	0.0156336	0.0157802	3.92129e-09	1.72998e-08	0.512	0.518141	CD8 T-cells day 40
Saraf	chr8:34154563-34170845	+	16283	55	0.606241	2.15464	0.661759	18.8568	12.3073	0.6051	0.0321	0.0158764	0.0225847	4.97534e-09	2.18075e-08	0.266	0.425647	CD8 T-cells day 40
Arsb	chr13:93771630-93943016	+	171387	10	0.678323	0.90378	0.68018	8.6134	3.75132	0.6966	0.0809	0.033869	0.0528968	5.88865e-09	2.56441e-08	0.142	0.342254	CD8 T-cells day 40
Ifi27l2a	chr12:103442167-103443680	-	1514	17	0.671872	0.731959	1.46512	0.493384	0.228171	0.6838	1.3859	0.041798	0.553658	6.00618e-09	2.59883e-08	6.73211e-294	7.57363e-292	CD8 T-cells day 40
H2-T23	chr17:36029773-36032855	-	3083	7	0.688999	0.908935	0.815575	276.541	119.952	0.6975	0.0025	0.0336835	0.0230032	6.36943e-09	2.73845e-08	0.342	0.45963	CD8 T-cells day 40
Hspa5	chr2:34771970-34777547	+	5578	52	0.62823	1.69244	0.74226	52.148	31.3397	0.6246	0.012	0.0194917	0.0173189	8.7038e-09	3.7184e-08	0.444	0.477857	CD8 T-cells day 40
Gimap4	chr6:48684549-48692060	+	7512	351	0.451071	6.07904	-0.21954	228.446	264.535	0.4634	0.002	0.00780024	0.00586659	8.78019e-09	3.72744e-08	0.298	0.442088	CD8 T-cells day 40
Arl6ip5	chr6:97210689-97233315	+	22627	6	0.633004	1.02234	0.905141	12.1113	7.22327	0.6264	0.0517	0.0301901	0.0393995	9.66958e-09	4.07936e-08	0.392	0.46178	CD8 T-cells day 40
Celf2	chr2:6539694-7509563	-	969870	15	0.432502	1.17526	-0.626542	79477.9	102761	0.4361	0	0.026584	0	1.31555e-08	5.51549e-08	0.096	0.280519	CD8 T-cells day 40
Shisa5	chr9:109038565-109057777	+	19213	246	0.56806	4.5945	0.48447	59.8463	45.3064	0.5691	0.0095	0.00908895	0.00955845	1.74217e-08	7.25903e-08	0.53	0.531575	CD8 T-cells day 40
Sae1	chr7:16320234-16387806	-	67573	19	0.381989	1.06873	-0.705379	1813.52	3069.79	0.3714	0.0002	0.0289631	0.0002	1.77483e-08	7.34974e-08	0.002	0.0329268	CD8 T-cells day 40
Arpc2	chr1:74236084-74268209	+	32126	252	0.471946	4.68729	-0.259426	5940.99	6769.41	0.4674	0.0001	0.00898149	0.0001	1.80387e-08	7.42445e-08	6.73211e-294	7.57363e-292	CD8 T-cells day 40
Morrbid	chr2:128178319-128502765	-	324447	10	0.373151	0.92268	-0.718587	7.39243	11.2188	0.3972	0.0537	0.0332012	0.0421304	2.25691e-08	9.23281e-08	0.372	0.459836	CD8 T-cells day 40
Fxyd5	chr7:31032722-31042481	-	9760	166	0.590886	3.64261	0.506251	3361.36	2371.16	0.5864	0.0002	0.0105098	0.0002	2.79997e-08	1.13854e-07	0.066	0.24212	CD8 T-cells day 40
Dtymk	chr1:93792576-93801934	-	9359	15	0.365242	0.945017	-0.751741	4.75456	7.93288	0.3747	0.0788	0.0324545	0.0511732	3.15668e-08	1.2759e-07	0.192	0.386866	CD8 T-cells day 40
Atp5c1	chr2:10056016-10080510	-	24495	114	0.418182	2.90206	-0.353995	5039.74	6658.31	0.4308	0.0001	0.0124679	0.0001	4.3009e-08	1.72804e-07	0.02	0.158824	CD8 T-cells day 40
Srp14	chr2:118475850-118479711	-	3862	72	0.402442	2.3866	-0.409154	19952.3	29156.3	0.4063	0	0.014562	0	5.52566e-08	2.207e-07	0.028	0.173394	CD8 T-cells day 40
Lcp1	chr14:75131101-75230842	+	99742	226	0.469851	4.54811	-0.332434	7.56589	8.8369	0.4613	0.061	0.00914465	0.0291519	5.65854e-08	2.24308e-07	6.73211e-294	7.57363e-292	CD8 T-cells day 40
Emg1	chr6:124704085-124712178	-	8094	64	0.595904	2.09278	0.671078	26.8012	18.3815	0.5932	0.0221	0.0162735	0.0190472	5.68248e-08	2.24308e-07	0.408	0.469864	CD8 T-cells day 40
Ccl4	chr11:83662584-83664683	+	2100	22	0.68079	0.642612	1.28445	5.14067	2.13475	0.7066	0.1374	0.0475146	0.0832867	6.02974e-08	2.36632e-07	0.074	0.254847	CD8 T-cells day 40
Cst3	chr2:148871722-148875692	-	3971	11	0.589218	1.11168	0.834941	2559.98	1642.71	0.6091	0.0002	0.0280521	0.0002	7.15642e-08	2.79225e-07	0.024	0.160396	CD8 T-cells day 40
Themis	chr10:28668360-28883818	+	215459	151	0.448338	3.5378	-0.301225	13.4526	16.0096	0.4566	0.0339	0.010769	0.0199242	8.95046e-08	3.45678e-07	0.068	0.245455	CD8 T-cells day 40
Sfxn1	chr13:54071869-54108342	+	36474	5	0.730642	0.477663	1.28011	50839.2	19824.1	0.7195	0	0.0623226	0	8.96202e-08	3.45678e-07	0.302	0.446061	CD8 T-cells day 40
Tpm3	chr3:90072649-90100902	+	28254	93	0.426655	2.44502	-0.378512	1013.77	1347.56	0.4293	0.0004	0.0143644	0.0004	1.04717e-07	4.01612e-07	0.282	0.437755	CD8 T-cells day 40
Lat	chr7:126363824-126369570	-	5747	29	0.635738	1.41065	0.733113	17.6458	10.6584	0.6234	0.0353	0.0227834	0.0283222	1.59786e-07	6.09355e-07	0.412	0.470455	CD8 T-cells day 40
Mbnl1	chr3:60472830-60629750	+	156921	60	0.606962	2.21134	0.56739	94.1356	57.1571	0.6222	0.0066	0.0155305	0.0126747	1.7827e-07	6.76024e-07	0.35	0.45963	CD8 T-cells day 40
Nol7	chr13:43398390-43407097	+	8708	34	0.620135	1.52234	0.71835	23273.2	14727.9	0.6124	0	0.0213191	0	2.47123e-07	9.31889e-07	0.028	0.173394	CD8 T-cells day 40
Dctpp1	chr7:127256959-127260709	-	3751	8	0.642383	0.819588	0.992911	497.827	278.21	0.6415	0.0013	0.0372962	0.0249128	3.39562e-07	1.27336e-06	0.202	0.39181	CD8 T-cells day 40
Pik3r5	chr11:68432121-68497849	+	65729	7	0.371144	0.750859	-0.812215	1.08036	1.84665	0.3691	0.3416	0.0407351	0.156392	3.89914e-07	1.4541e-06	6.73211e-294	7.57363e-292	CD8 T-cells day 40
Otulinl	chr15:27655069-27681579	-	26511	12	0.653933	1.05326	0.746097	12.3437	6.90773	0.6412	0.0519	0.0294017	0.0389592	4.09437e-07	1.51852e-06	0.332	0.458232	CD8 T-cells day 40
Lgals1	chr15:78926725-78930465	+	3741	564	0.485675	43.9399	-0.0255678	38.9479	38.035	0.5059	0.013	0.00758874	0.00990533	4.32093e-07	1.59379e-06	0.006	0.075	CD8 T-cells day 40
Sem1	chr6:6557294-6578663	-	21370	160	0.432063	3.68729	-0.277853	149.281	189.466	0.4407	0.003	0.010466	0.00799171	4.63071e-07	1.69877e-06	0.196	0.387977	CD8 T-cells day 40
Eif2s2	chr2:154871410-154892935	-	21526	13	0.371721	1.24914	-0.550364	43.1262	65.8479	0.3957	0.0092	0.025313	0.020067	5.59525e-07	2.04151e-06	0.342	0.45963	CD8 T-cells day 40
Plek	chr11:16971206-17052381	-	81176	16	0.626126	1.22165	0.714182	18.5604	11.8031	0.6113	0.0329	0.0258086	0.0293915	6.7422e-07	2.44677e-06	0.444	0.477857	CD8 T-cells day 40
Arhgdib	chr6:136923655-136941899	-	18245	530	0.485632	13.8213	-0.0838159	328.365	343.246	0.4889	0.0015	0.00602021	0.00451127	7.66179e-07	2.76562e-06	0.08	0.26087	CD8 T-cells day 40
Tbcb	chr7:30224131-30232272	-	8142	6	0.649891	0.890034	0.858723	4965.88	2782.38	0.6409	0.0001	0.0344909	0.0001	7.89787e-07	2.83567e-06	0.144	0.342254	CD8 T-cells day 40
Ppp1r12a	chr10:108162193-108284475	+	122283	15	0.6283	1.35052	0.622577	25.0288	15.2354	0.6216	0.0248	0.0236564	0.0249064	8.02097e-07	2.86463e-06	0.442	0.477857	CD8 T-cells day 40
Csnk1a1	chr18:61555274-61590061	+	34788	5	0.408631	0.749141	-0.754888	20018.5	25918.3	0.4358	0	0.0407666	0	9.61929e-07	3.41738e-06	0.024	0.160396	CD8 T-cells day 40
Aurkaip1	chr4:155831272-155833130	+	1859	17	0.621856	1.28351	0.728195	482.659	301.085	0.6158	0.0013	0.0247228	0.0166806	1.3042e-06	4.60909e-06	0.184	0.379817	CD8 T-cells day 40
Txndc17	chr11:72207547-72210015	+	2469	49	0.403575	1.85739	-0.406625	83.7361	122.033	0.4069	0.0049	0.0180082	0.0136514	1.41472e-06	4.97362e-06	0.386	0.46178	CD8 T-cells day 40
Dnajc1	chr2:18195654-18392830	-	197177	6	0.368257	0.831615	-0.600799	4.80211	8.25884	0.3677	0.0766	0.0367575	0.0531551	1.89441e-06	6.62552e-06	0.308	0.450976	CD8 T-cells day 40
Gmnn	chr13:24751845-24761923	-	10079	5	0.695944	0.683849	0.975752	76.6135	37.0697	0.6739	0.0088	0.0447571	0.0326459	1.91898e-06	6.67685e-06	0.286	0.437755	CD8 T-cells day 40
Hsp90aa1	chr12:110690605-110702728	-	12124	111	0.576092	2.53608	0.556997	1421.83	925.814	0.6056	0.0004	0.0138961	0.0004	2.6597e-06	9.20664e-06	0.246	0.416165	CD8 T-cells day 40
Zc3hav1	chr6:38305286-38354603	-	49318	5	0.613858	0.865979	0.805989	11.5912	7.12302	0.6194	0.0534	0.0353116	0.0433983	3.22952e-06	1.11221e-05	0.398	0.463918	CD8 T-cells day 40
B2m	chr2:122147686-122153083	+	5398	562	0.490763	28.7955	-0.0170787	368.171	368.384	0.4999	0.0014	0.0064857	0.00477806	3.28467e-06	1.12546e-05	0.008	0.0964286	CD8 T-cells day 40
Lig1	chr7:13277283-13311433	+	34151	19	0.654052	0.785223	0.932185	161.428	90.2551	0.6414	0.004	0.0389358	0.0270117	3.40952e-06	1.16234e-05	0.232	0.411024	CD8 T-cells day 40
Akr1a1	chr4:116636510-116651680	-	15171	30	0.436461	1.5378	-0.418869	21.1398	28.6202	0.4248	0.0201	0.0211551	0.0214839	4.8274e-06	1.63744e-05	0.516	0.520628	CD8 T-cells day 40
Arpc3	chr5:122391878-122414184	+	22307	323	0.487466	5.69931	-0.169783	2435.98	2873.74	0.4588	0.0002	0.008058	0.0002	5.46502e-06	1.84444e-05	0.046	0.221918	CD8 T-cells day 40
Slamf7	chr1:171632403-171653035	-	20633	6	0.672163	0.750859	0.873367	39.6299	19.0795	0.675	0.017	0.0407351	0.0331264	5.61636e-06	1.88609e-05	0.414	0.470455	CD8 T-cells day 40
Esd	chr14:74732297-74750765	+	18469	15	0.618374	1.27835	0.688798	14.2123	8.94605	0.6137	0.0432	0.0248094	0.0326486	5.97161e-06	1.99547e-05	0.358	0.459836	CD8 T-cells day 40
Ptpn22	chr3:103859795-103912247	+	52453	21	0.447506	1.35739	-0.427565	5000.02	6385.14	0.4392	0.0001	0.0235271	0.0001	7.10531e-06	2.3626e-05	0.168	0.36699	CD8 T-cells day 40
Pkm	chr9:59656368-59679375	+	23008	147	0.601771	3.12027	0.482681	1268.52	839.101	0.6019	0.0005	0.0117973	0.0005	9.84228e-06	3.25664e-05	0.206	0.397286	CD8 T-cells day 40
Fam107b	chr2:3570488-3782142	+	211655	52	0.418549	2.01546	-0.338624	3236.81	4417.82	0.4229	0.0001	0.0168029	0.0001	1.25568e-05	4.13456e-05	0.072	0.251813	CD8 T-cells day 40
Ccng1	chr11:40748552-40755311	-	6760	11	0.412418	0.675258	-0.612074	1669.33	2429.31	0.4073	0.0002	0.0452627	0.0002	1.49224e-05	4.88963e-05	0.058	0.237273	CD8 T-cells day 40
Cdk2ap2	chr19:4097182-4099019	+	1838	26	0.600484	1.41924	0.631278	13.8171	9.17219	0.601	0.0435	0.0226645	0.0313582	1.57474e-05	5.13503e-05	0.268	0.425647	CD8 T-cells day 40
Itga4	chr2:79255426-79333123	+	77698	154	0.462358	3.62027	-0.204255	19.8337	22.7142	0.4661	0.0235	0.0105984	0.0158632	1.7577e-05	5.70408e-05	0.214	0.40125	CD8 T-cells day 40
Mtpn	chr6:35508906-35539888	-	30983	11	0.40156	0.83677	-0.557995	1566.53	2427.06	0.3923	0.0003	0.0365321	0.0003	1.81651e-05	5.86671e-05	0.264	0.425647	CD8 T-cells day 40
Ptprc	chr1:138062861-138175708	-	112848	178	0.470746	3.85911	-0.255394	15.5025	16.6184	0.4826	0.0311	0.0101498	0.0184555	2.00735e-05	6.45218e-05	0.108	0.296341	CD8 T-cells day 40
Hsp90b1	chr10:86690209-86705509	-	15301	20	0.597658	1.13574	0.722219	2553.57	1797.65	0.5869	0.0002	0.0274492	0.0002	2.08172e-05	6.65954e-05	0.058	0.237273	CD8 T-cells day 40
Ppib	chr9:66060222-66066623	+	6402	321	0.470348	5.81615	-0.142649	3053.78	3382.72	0.4744	0.0002	0.00799673	0.0002	2.21574e-05	7.05482e-05	0.098	0.282692	CD8 T-cells day 40
Polr2c	chr8:94857450-94873535	+	16086	10	0.423597	0.975945	-0.512813	16809.8	25067.3	0.4014	0	0.031441	0	2.29744e-05	7.28063e-05	0.156	0.349834	CD8 T-cells day 40
Mdh2	chr5:135778480-135790398	+	11919	104	0.570375	2.67698	0.488222	3866.56	2870.89	0.5739	0.0001	0.0132418	0.0001	2.44844e-05	7.70457e-05	0.11	0.298814	CD8 T-cells day 40
Eef2	chr10:81176631-81182498	+	5868	335	0.468012	5.87285	-0.134786	233.488	251.239	0.4817	0.0021	0.00793546	0.0059931	2.45405e-05	7.70457e-05	0.072	0.251813	CD8 T-cells day 40
Tnik	chr3:28263214-28675858	+	412645	8	0.418816	0.773196	-0.571542	5.5288	8.2312	0.4018	0.0727	0.0395467	0.0535002	2.5692e-05	8.02876e-05	0.312	0.452903	CD8 T-cells day 40
Sdhd	chr9:50596357-50603812	-	7456	5	0.43042	0.790378	-0.588629	5713.31	7627.37	0.4283	0.0001	0.0386802	0.0001	2.74305e-05	8.53253e-05	0.148	0.345563	CD8 T-cells day 40
Cox7a2	chr9:79755361-79759878	-	4518	189	0.456902	3.85567	-0.201719	83.5508	99.3418	0.4568	0.0055	0.0101558	0.00873796	3.72703e-05	0.000115401	0.35	0.45963	CD8 T-cells day 40
Rdm1	chr11:101627195-101636100	+	8906	8	0.393583	0.630584	-0.656046	5.08275	7.80412	0.3944	0.0776	0.0483529	0.0611267	4.16356e-05	0.000128329	0.366	0.459836	CD8 T-cells day 40
Prkcq	chr2:11172108-11301222	+	129115	13	0.613795	1.189	0.599338	3060.14	2005.61	0.6041	0.0002	0.0263931	0.0002	4.49378e-05	0.000137877	0.246	0.416165	CD8 T-cells day 40
Polr1d	chr5:147077050-147111597	+	34548	71	0.441339	2.39691	-0.259005	16.9846	21.9262	0.4365	0.0257	0.0145096	0.0192595	4.87275e-05	0.000148828	0.284	0.437755	CD8 T-cells day 40
Psma2	chr13:14613240-14674236	+	60997	174	0.479919	3.72852	-0.211043	162.551	181.221	0.4728	0.0029	0.0103872	0.00790211	5.08583e-05	0.000154637	0.078	0.26087	CD8 T-cells day 40
Ghitm	chr14:37120092-37135272	-	15181	5	0.609786	0.828179	0.747937	16534.6	10474.7	0.6122	0	0.0368715	0	5.17582e-05	0.000156667	0.294	0.441982	CD8 T-cells day 40
Rab5if	chr2:156863128-156873563	+	10436	6	0.422929	0.908935	-0.478047	1126.8	1570.18	0.4178	0.0004	0.0336224	0.0004	5.33816e-05	0.00016086	0.258	0.424756	CD8 T-cells day 40
Pdcd6	chr13:74303509-74317580	-	14072	5	0.639315	0.761168	0.765535	3726.33	2298.29	0.6185	0.0002	0.0400683	0.0002	6.09019e-05	0.000182706	0.142	0.342254	CD8 T-cells day 40
Tspo	chr15:83563592-83574203	+	10612	195	0.557097	3.91924	0.378934	4179.86	3211.01	0.5655	0.0001	0.0100406	0.0001	6.3637e-05	0.000190066	0.012	0.120896	CD8 T-cells day 40
Dynlrb1	chr2:155236533-155250277	+	13745	35	0.582419	1.75258	0.543622	5415.87	3567.35	0.6029	0.0001	0.0189047	0.0001	6.39238e-05	0.000190082	0.01	0.110656	CD8 T-cells day 40
Ssr1	chr13:37966605-37994217	-	27613	5	0.383653	0.713058	-0.561116	9982.05	14531	0.4072	0	0.0429314	0	6.63881e-05	0.000196544	0.21	0.400424	CD8 T-cells day 40
Myh9	chr15:77760587-77842175	-	81589	28	0.442702	1.45533	-0.446443	10.4151	13.154	0.4419	0.0424	0.0221801	0.0306234	6.86573e-05	0.000202374	0.3	0.444079	CD8 T-cells day 40
Atxn1	chr13:45549755-45965008	-	415254	141	0.56972	3.16838	0.419205	420.915	306.702	0.5785	0.0014	0.0116549	0.00816251	6.92945e-05	0.000203364	0.264	0.425647	CD8 T-cells day 40
Plaat3	chr19:7557459-7588545	+	31087	7	0.437033	1.11684	-0.404984	2028.9	2697.92	0.4292	0.0002	0.0278625	0.0002	7.56257e-05	0.000220984	0.066	0.24212	CD8 T-cells day 40
Plekhj1	chr10:80796099-80798626	-	2528	7	0.427266	0.9811	-0.43644	6213.27	8264.5	0.4292	0.0001	0.0313562	0.0001	9.80203e-05	0.000285188	0.09	0.274779	CD8 T-cells day 40
Bin2	chr15:100641077-100669553	-	28477	28	0.442205	1.4811	-0.331578	34.4882	43.1399	0.4443	0.0129	0.021848	0.0192034	0.000110031	0.00031876	0.422	0.472831	CD8 T-cells day 40
Septin1	chr7:127214447-127233130	-	18684	41	0.593856	1.9811	0.482676	5255.82	3829.53	0.5785	0.0001	0.0171186	0.0001	0.000111781	0.000322446	0.172	0.370927	CD8 T-cells day 40
Nkg7	chr7:43437073-43438249	+	1177	542	0.490344	18.988	-0.0201433	336.433	343.554	0.4948	0.0015	0.00600175	0.00449918	0.00011687	0.00033569	0.26	0.424939	CD8 T-cells day 40
Cd5	chr19:10717116-10739002	-	21887	9	0.400566	0.783505	-0.504305	13.4585	19.7727	0.405	0.0301	0.0390218	0.0369794	0.000124402	0.000355812	0.454	0.48336	CD8 T-cells day 40
Rilpl2	chr5:124463265-124478366	-	15102	9	0.600832	0.821306	0.728128	7.96037	4.9395	0.6171	0.0775	0.0372182	0.0537984	0.000130116	0.000370583	0.31	0.451944	CD8 T-cells day 40
Sdha	chr13:74322254-74350280	-	28027	7	0.587094	0.824742	0.881356	11.7253	7.72084	0.603	0.0514	0.0370632	0.0437856	0.000134646	0.000381875	0.424	0.472831	CD8 T-cells day 40
Esyt1	chr10:128509965-128525871	-	15907	8	0.438707	1.08763	-0.399497	1137.61	1425.08	0.4439	0.0004	0.0285787	0.0004	0.000137902	0.000389473	0.222	0.405362	CD8 T-cells day 40
Stag1	chr9:100597798-100959375	+	361578	5	0.654683	0.579038	0.867896	12.245	7.42766	0.6224	0.0508	0.0522111	0.0534756	0.000147427	0.000414637	0.504	0.512349	CD8 T-cells day 40
Gdi2	chr13:3538063-3567871	+	29809	36	0.598978	1.60825	0.483209	103.523	66.905	0.6074	0.0059	0.0203595	0.0155706	0.000158345	0.000443496	0.322	0.458232	CD8 T-cells day 40
BE692007	chr19:11470166-11484578	-	14413	7	0.426551	0.847079	-0.434403	4.05629	5.50656	0.4242	0.1046	0.0360902	0.063351	0.000165017	0.000460275	0.196	0.387977	CD8 T-cells day 40
Arhgap15	chr2:43748824-44395953	+	647130	88	0.56707	2.59966	0.453032	14.0115	10.9396	0.5616	0.0401	0.0135759	0.0241165	0.000167682	0.000465784	0.118	0.306346	CD8 T-cells day 40
Hmgb2	chr8:57511907-57515999	+	4093	77	0.446034	1.89863	-0.307955	18.2755	23.5967	0.4365	0.0239	0.0176753	0.0206486	0.000183762	0.000508358	0.406	0.469864	CD8 T-cells day 40
Lamtor5	chr3:107278858-107284082	+	5225	47	0.445459	1.89003	-0.288376	86.5829	109.795	0.4409	0.0051	0.0177435	0.013554	0.000200353	0.000551993	0.334	0.458232	CD8 T-cells day 40
Rtn3	chr19:7425901-7483281	-	57381	19	0.615982	1.05842	0.452236	64.0029	39.4657	0.6186	0.0097	0.0292748	0.0228508	0.000211459	0.000580222	0.376	0.460503	CD8 T-cells day 40
Uqcrc1	chr9:108936633-108949623	+	12991	5	0.625967	0.52921	0.845966	8627.07	5058.54	0.6304	0.0001	0.0565185	0.0001	0.000214196	0.000585353	0.018	0.148171	CD8 T-cells day 40
Selplg	chr5:113818536-113832644	-	14109	260	0.562107	4.70447	0.338101	735.664	568.015	0.5643	0.0008	0.00895627	0.0008	0.000223998	0.000609671	0.246	0.416165	CD8 T-cells day 40
Rhoh	chr5:65861213-65896700	+	35488	18	0.450281	1.23883	-0.342781	14.353	17.9041	0.445	0.031	0.0254963	0.0284655	0.000227555	0.000616865	0.428	0.472831	CD8 T-cells day 40
Emp3	chr7:45918023-45921404	-	3382	283	0.4849	5.43299	-0.126633	27.822	29.9847	0.4813	0.0173	0.00826348	0.01198	0.000233356	0.000630062	0.192	0.386866	CD8 T-cells day 40
Tcf19	chr17:35512734-35516824	-	4091	14	0.397177	0.59622	-0.623146	3881.7	6478.81	0.3747	0.0001	0.0507695	0.0001	0.000235713	0.00063389	0.026	0.165566	CD8 T-cells day 40
Mndal	chr1:173849126-173880881	-	31756	10	0.608685	1.09622	0.678072	11.2958	7.84294	0.5902	0.0523	0.0283808	0.0384427	0.000269617	0.000722189	0.322	0.458232	CD8 T-cells day 40
Bub3	chr7:131560222-131571895	+	11674	18	0.439459	1.14433	-0.388772	4024.63	5186.34	0.4369	0.0001	0.0273042	0.0001	0.000296113	0.000790026	0.012	0.120896	CD8 T-cells day 40
G3bp1	chr11:55469685-55504838	+	35154	6	0.624738	0.738832	0.742202	2281.82	1506.14	0.6024	0.0003	0.0414055	0.0003	0.000300702	0.000799111	0.126	0.316171	CD8 T-cells day 40
Idh3a	chr9:54586334-54604661	+	18328	11	0.604195	0.912371	0.676801	18.6427	12.6464	0.5958	0.032	0.0335612	0.0341256	0.000305183	0.000807836	0.49	0.501897	CD8 T-cells day 40
Atp8b4	chr2:126320973-126500674	-	179702	12	0.431825	1.04124	-0.398549	9.37541	12.7479	0.4238	0.0452	0.0297026	0.0366119	0.000311325	0.000818752	0.38	0.460503	CD8 T-cells day 40
Ebna1bp2	chr4:118620799-118627776	+	6978	9	0.590061	0.80756	0.725284	2897.31	2021.38	0.589	0.0002	0.0378206	0.0002	0.000311732	0.000818752	0.024	0.160396	CD8 T-cells day 40
Hcst	chr7:30417712-30419854	-	2143	18	0.562244	1.25086	0.561116	2868.74	2174.57	0.5688	0.0002	0.025265	0.0002	0.000345489	0.000903897	0.148	0.345563	CD8 T-cells day 40
Prkar1a	chr11:109649405-109669656	+	20252	22	0.573266	1.35567	0.563901	66.0619	48.016	0.5791	0.0088	0.0235786	0.0187796	0.000359116	0.000935921	0.326	0.458232	CD8 T-cells day 40
Coro1a	chr7:126699773-126707787	-	8015	471	0.490679	9.97938	-0.0513132	964.554	992.262	0.4929	0.0005	0.00640988	0.0005	0.000370531	0.000961956	0.106	0.295661	CD8 T-cells day 40
Tpr	chr1:150392838-150449935	+	57098	11	0.436389	0.914089	-0.432011	9.94833	12.813	0.4371	0.0439	0.0335005	0.0386049	0.000394774	0.00102097	0.392	0.46178	CD8 T-cells day 40
Ostc	chr3:130695912-130709444	-	13533	37	0.575387	1.6512	0.510416	1800.73	1333.71	0.5745	0.0003	0.019942	0.0003	0.000413801	0.00106609	0.208	0.398864	CD8 T-cells day 40
D8Ertd738e	chr8:84246238-84249719	-	3482	66	0.57193	2.20962	0.515742	9645.17	7879.61	0.5504	0.0001	0.0155649	0.0001	0.000423305	0.00108643	0.116	0.303488	CD8 T-cells day 40
Septin11	chr5:93093437-93176447	+	83011	8	0.420654	0.982818	-0.400784	4271.02	5948.49	0.4179	0.0001	0.0312097	0.0001	0.000430375	0.00110039	0.002	0.0329268	CD8 T-cells day 40
Sh3bgrl3	chr4:134127406-134128789	-	1384	545	0.536625	17.1168	0.233573	45.5205	38.9013	0.5392	0.0118	0.00596958	0.00838951	0.000481811	0.00122725	0.074	0.254847	CD8 T-cells day 40
Higd2a	chr13:54590207-54591158	+	952	5	0.587241	0.778351	0.650161	2982.35	2003.88	0.5981	0.0002	0.0392242	0.0002	0.0005647	0.00143298	0.038	0.2052	CD8 T-cells day 40
Mbd2	chr18:70568189-70626131	+	57943	14	0.425512	0.998282	-0.392317	4906.79	6967.99	0.4132	0.0001	0.0307495	0.0001	0.000705883	0.00178454	0.21	0.400424	CD8 T-cells day 40
Srp9	chr1:182124737-182132407	+	7671	64	0.438081	2.15636	-0.245801	6580.81	8462.47	0.4375	0.0001	0.0158287	0.0001	0.000731169	0.00183599	0.014	0.129452	CD8 T-cells day 40
Hmgb1	chr5:149046702-149184489	-	137788	29	0.577953	1.21821	0.564785	8516.36	6070.01	0.5839	0.0001	0.0258562	0.0001	0.000731676	0.00183599	0.128	0.32	CD8 T-cells day 40
Cdk4	chr10:127063534-127067920	+	4387	5	0.607301	0.881443	0.673936	39.0547	27.84	0.5838	0.0149	0.0347036	0.0283799	0.000748936	0.00187234	0.36	0.459836	CD8 T-cells day 40
Kansl1	chr11:104333229-104468861	-	135633	6	0.590318	0.749141	0.740833	25.8074	16.8841	0.6045	0.0234	0.0408295	0.0356186	0.000784764	0.00195467	0.478	0.492595	CD8 T-cells day 40
Mcm6	chr1:128331590-128359664	-	28075	42	0.583901	1.35567	0.553519	69.281	48.8866	0.5863	0.0085	0.0235786	0.0186656	0.00079453	0.00197172	0.318	0.457676	CD8 T-cells day 40
Ndufv2	chr17:66078638-66101559	-	22922	29	0.566111	1.55842	0.511253	3470.54	2641.37	0.5678	0.0002	0.0208665	0.0002	0.000826762	0.00204419	0.05	0.225	CD8 T-cells day 40
Mcm5	chr8:75109569-75128439	+	18871	16	0.41339	1.01203	-0.401617	1843.81	2607.37	0.4142	0.0002	0.0303889	0.0002	0.000837448	0.00206306	0.13	0.32261	CD8 T-cells day 40
Cd82	chr2:93419111-93463140	-	44030	12	0.576693	1.09107	0.569021	20.684	14.3732	0.59	0.0285	0.0284991	0.0294822	0.000874772	0.00214717	0.568	0.568	CD8 T-cells day 40
Cct7	chr6:85451514-85468475	+	16962	12	0.598094	0.975945	0.590961	50.9624	34.4762	0.5965	0.0117	0.031492	0.025062	0.000987281	0.00241455	0.354	0.459836	CD8 T-cells day 40
Psmb4	chr3:94884093-94886961	-	2869	61	0.557229	2.08591	0.467904	106.882	85.3204	0.5561	0.0052	0.0163189	0.0126593	0.00101127	0.00246427	0.276	0.432251	CD8 T-cells day 40
Atp1b3	chr9:96332655-96364442	-	31788	22	0.556048	1.50172	0.482551	6971.9	5325.07	0.567	0.0001	0.0215799	0.0001	0.00103664	0.00251703	0.022	0.159677	CD8 T-cells day 40
Ppil1	chr17:29250803-29264186	-	13384	7	0.608594	0.707904	0.720383	5.01201	3.49606	0.5891	0.1175	0.0432309	0.0729251	0.00109255	0.00264327	0.078	0.26087	CD8 T-cells day 40
Galnt2l	chr8:119910841-124345722	+	4434882	19	0.583843	1.50859	0.457266	67.9085	49.1954	0.5799	0.0085	0.0215058	0.0173085	0.00109932	0.00265016	0.38	0.460503	CD8 T-cells day 40
Glipr1	chr10:111985448-112002631	-	17184	11	0.620699	1.0189	0.582303	8699.64	5166.29	0.6274	0.0001	0.0303122	0.0001	0.00118718	0.00285176	0.224	0.405362	CD8 T-cells day 40
Taldo1	chr7:141392199-141402968	+	10770	110	0.452565	2.86426	-0.202987	2169.97	2773.78	0.4389	0.0002	0.0126182	0.0002	0.00119298	0.00285553	0.05	0.225	CD8 T-cells day 40
Ndufa4	chr6:11900292-11907497	-	7206	118	0.554075	2.87285	0.385689	2110.22	1683.74	0.5562	0.0003	0.0125889	0.0003	0.00130227	0.00310613	0.184	0.379817	CD8 T-cells day 40
Ankrd11	chr8:122883822-123042277	-	158456	25	0.571904	1.51718	0.465838	3251.11	2399.97	0.5753	0.0002	0.0213706	0.0002	0.00131763	0.00313168	0.138	0.339964	CD8 T-cells day 40
Cct4	chr11:22990519-23003780	+	13262	60	0.449374	2.08419	-0.223918	4095.12	5153.84	0.4428	0.0001	0.0164317	0.0001	0.00132557	0.0031395	0.086	0.271233	CD8 T-cells day 40
Cmc2	chr8:116888685-116921455	-	32771	5	0.622114	0.726804	0.70044	13.6464	8.71841	0.6102	0.0447	0.0420974	0.0445374	0.00159465	0.0037546	0.47	0.490154	CD8 T-cells day 40
Calr	chr8:84841850-84846934	-	5085	167	0.478075	3.39691	-0.147618	140.674	151.134	0.4821	0.0034	0.0110817	0.00854671	0.0015964	0.0037546	0.354	0.459836	CD8 T-cells day 40
Tuba1b	chr15:98931425-98934565	-	3141	183	0.545179	4.10137	0.343302	5213.25	4016.52	0.5648	0.0001	0.00982805	0.0001	0.00162087	0.00379892	0.052	0.230921	CD8 T-cells day 40
Itgb1	chr8:128685654-128733200	+	47547	54	0.464517	1.78351	-0.207671	5.98704	7.09668	0.4576	0.0764	0.0186407	0.0412174	0.0017374	0.00405795	0.058	0.237273	CD8 T-cells day 40
Klrd1	chr6:129591782-129598775	+	6994	59	0.45873	1.86942	-0.186909	2.80603	3.14098	0.4718	0.1682	0.0179097	0.0755995	0.00177063	0.00412131	6.73211e-294	7.57363e-292	CD8 T-cells day 40
Selenos	chr7:66079649-66089405	+	9757	18	0.604776	1.18557	0.511198	22.745	15.1191	0.6007	0.0264	0.0264934	0.0273715	0.00179408	0.00416152	0.542	0.542804	CD8 T-cells day 40
Psmb10	chr8:105935735-105938444	-	2710	27	0.567805	1.60997	0.446481	224.936	164.659	0.5774	0.0026	0.020341	0.0143053	0.00210624	0.00486887	0.298	0.442088	CD8 T-cells day 40
Fam32a	chr8:72219730-72224418	+	4689	6	0.439648	0.908935	-0.338983	7.29081	9.5723	0.4324	0.0593	0.0336835	0.0445728	0.00212526	0.00489415	0.336	0.459109	CD8 T-cells day 40
Sltm	chr9:70542754-70592234	+	49481	5	0.574196	0.704467	0.66862	3156.73	2420.85	0.566	0.0002	0.0434006	0.0002	0.00213167	0.00489415	0.112	0.298814	CD8 T-cells day 40
Atp6v0e	chr17:26663231-26699647	+	36417	19	0.576252	1.21993	0.511899	150681	114203	0.5689	0	0.0258245	0	0.00220543	0.00504633	0.03	0.179204	CD8 T-cells day 40
Prkca	chr11:107933387-108343928	-	410542	21	0.581786	1.189	0.514573	187.909	146.213	0.5624	0.003	0.0264264	0.0184416	0.00245005	0.00558712	0.346	0.45963	CD8 T-cells day 40
Snx5	chr2:144250123-144270906	-	20784	14	0.454251	1.39691	-0.247381	1960.15	2278.29	0.4625	0.0002	0.0229622	0.0002	0.00259255	0.00589216	0.066	0.24212	CD8 T-cells day 40
Bola3	chr6:83349147-83360136	+	10990	7	0.599716	0.78866	0.588574	4095.32	2789.02	0.5949	0.0001	0.0387084	0.0001	0.00267119	0.00605052	0.012	0.120896	CD8 T-cells day 40
Rap1b	chr10:117813871-117846035	-	32165	81	0.551775	2.3488	0.378033	7426.69	5931.67	0.556	0.0001	0.0146866	0.0001	0.00278384	0.0062846	0.236	0.412982	CD8 T-cells day 40
Mydgf	chr17:56175744-56183920	-	8177	13	0.43392	0.905498	-0.348563	28.4716	36.0297	0.4414	0.0155	0.0338069	0.0280207	0.00282185	0.00634915	0.364	0.459836	CD8 T-cells day 40
Lef1	chr3:131110471-131224356	+	113886	6	0.433891	0.704467	-0.420004	0.887181	1.15668	0.4341	0.4893	0.0434432	0.214254	0.00300702	0.00674332	6.73211e-294	7.57363e-292	CD8 T-cells day 40
Fam49b	chr15:63929097-64060478	-	131382	9	0.434388	1.19416	-0.276445	2840.3	3589.51	0.4417	0.0002	0.0262938	0.0002	0.00302422	0.00675943	0.018	0.148171	CD8 T-cells day 40
Klrk1	chr6:129610323-129623864	-	13542	9	0.60938	0.658076	0.573907	3.11096	1.80166	0.6333	0.2036	0.0464616	0.107737	0.00304572	0.00678144	0.056	0.237273	CD8 T-cells day 40
Tyms	chr5:30058202-30073617	-	15416	6	0.617585	0.539519	0.760812	13.7128	9.11917	0.6006	0.0438	0.0556179	0.053048	0.00305416	0.00678144	0.424	0.472831	CD8 T-cells day 40
Ncl	chr1:86344719-86359400	-	14682	10	0.439515	0.819588	-0.364664	12.4216	14.891	0.4548	0.0366	0.0372962	0.0383179	0.00313606	0.00694046	0.468	0.489009	CD8 T-cells day 40
Dbi	chr1:120113280-120121078	-	7799	147	0.555725	3.19416	0.352831	3916.65	3167.52	0.5529	0.0001	0.011553	0.0001	0.00334495	0.00737857	0.014	0.129452	CD8 T-cells day 40
Hnrnpd	chr5:99955935-99978938	-	23004	7	0.414082	0.668385	-0.42164	15.1394	20.3597	0.4265	0.0282	0.045773	0.0406781	0.00345728	0.00760151	0.438	0.477625	CD8 T-cells day 40
Taf10	chr7:105739393-105744361	-	4969	17	0.566917	1.04124	0.548789	9.54598	7.28381	0.5672	0.0594	0.0297026	0.0420043	0.00348588	0.00763198	0.25	0.418734	CD8 T-cells day 40
Atp5e	chr2:174461072-174464105	-	3034	91	0.557464	2.65464	0.364544	46.221	36.6647	0.5576	0.0121	0.01335	0.0133357	0.00349375	0.00763198	0.53	0.531575	CD8 T-cells day 40
Nmi	chr2:51948487-51973494	-	25008	6	0.584535	0.941581	0.582114	22512.8	17802.8	0.5584	0	0.0325106	0	0.00403679	0.00878979	0.06	0.24	CD8 T-cells day 40
Gtf2h5	chr17:6079786-6086517	+	6732	6	0.595531	0.97079	0.510538	3064.69	2217.39	0.5802	0.0002	0.0315695	0.0002	0.00409518	0.00888825	0.088	0.271233	CD8 T-cells day 40
Cblb	chr16:52031225-52208048	+	176824	10	0.421917	0.747423	-0.373815	8.01602	11.1006	0.4193	0.0523	0.0409244	0.0466554	0.00428438	0.0092691	0.446	0.477857	CD8 T-cells day 40
Rpa2	chr4:132768332-132778752	+	10421	32	0.566728	1.29553	0.579996	56.6472	46.4574	0.5494	0.0097	0.0245235	0.0197399	0.00545933	0.0117733	0.354	0.459836	CD8 T-cells day 40
Abracl	chr10:18011260-18023288	-	12029	302	0.473819	5.30412	-0.0828264	218.401	244.878	0.4714	0.0022	0.00837134	0.00631646	0.00564453	0.0120979	0.092	0.274779	CD8 T-cells day 40
Ltb	chr17:35194439-35196320	+	1882	40	0.455812	1.32818	-0.244035	3.50021	4.47302	0.439	0.1254	0.0240002	0.0633341	0.00564571	0.0120979	0.006	0.075	CD8 T-cells day 40
Itk	chr11:46325150-46389515	-	64366	17	0.471891	1.06357	-0.288913	13.9533	15.6671	0.4711	0.0338	0.0291492	0.0319205	0.00577902	0.0123444	0.434	0.476341	CD8 T-cells day 40
Mtch1	chr17:29332072-29347934	-	15863	6	0.621354	0.774914	0.548063	15.3083	10.1802	0.6006	0.0392	0.0394582	0.0407208	0.0059994	0.0127748	0.48	0.493151	CD8 T-cells day 40
Tagln2	chr1:172500047-172507380	+	7334	239	0.536756	4.95876	0.299662	24.7168	19.8819	0.5542	0.0224	0.00869181	0.0141972	0.00608159	0.012909	0.074	0.254847	CD8 T-cells day 40
Cwc15	chr9:14500617-14510577	+	9961	25	0.55409	1.47938	0.517848	12909	10835.2	0.5437	0	0.0218698	0	0.00622285	0.0131675	0.062	0.24	CD8 T-cells day 40
Prex1	chr2:166566342-166713832	-	147491	11	0.555825	1.10309	0.492153	3019.87	2395.91	0.5576	0.0002	0.0281863	0.0002	0.00624837	0.0131802	0.034	0.192857	CD8 T-cells day 40
Anapc5	chr5:122787459-122821339	-	33881	37	0.577365	1.4433	0.425885	1820.85	1300.99	0.5833	0.0003	0.0223161	0.0003	0.00693445	0.0145818	0.18	0.375	CD8 T-cells day 40
Cdc42	chr4:137319696-137357720	-	38025	203	0.490307	3.87457	-0.0873569	3633.3	3768.77	0.4908	0.0001	0.0101039	0.0001	0.00707302	0.014827	0.03	0.179204	CD8 T-cells day 40
Brk1	chr6:113604772-113616951	+	12180	25	0.574502	1.45533	0.42429	46.9259	36.4916	0.5625	0.012	0.0221801	0.019079	0.00727616	0.0152056	0.338	0.45963	CD8 T-cells day 40
Eif3m	chr2:104999656-105017080	-	17425	33	0.460321	1.7921	-0.172963	69.3646	80.4889	0.4629	0.0067	0.0185646	0.0146992	0.00753473	0.0156974	0.348	0.45963	CD8 T-cells day 40
Gzmk	chr13:113171608-113225908	-	54301	44	0.633119	1.55326	0.253757	1.64193	1.04001	0.6122	0.3729	0.0209746	0.15534	0.00772086	0.0160356	6.73211e-294	7.57363e-292	CD8 T-cells day 40
Ablim1	chr19:57032733-57314919	-	282187	22	0.450115	1.31443	-0.223896	5.90355	7.03306	0.4563	0.0773	0.0242175	0.0452105	0.00793968	0.0164395	0.114	0.301765	CD8 T-cells day 40
Ywhaz	chr15:36770770-36796929	-	26160	5	0.456366	0.635739	-0.428843	18.2248	21.4814	0.459	0.0252	0.0479914	0.0409913	0.00804458	0.0166058	0.392	0.46178	CD8 T-cells day 40
Cops5	chr1:10024601-10038168	-	13568	5	0.644051	0.537801	0.641106	4376.37	2650	0.6228	0.0001	0.0557466	0.0001	0.00813945	0.0167073	0.024	0.160396	CD8 T-cells day 40
Itgb7	chr15:102215995-102231944	-	15950	191	0.493601	3.69931	-0.0908534	33.7063	35.867	0.4845	0.0144	0.0104428	0.0123056	0.00814325	0.0167073	0.362	0.459836	CD8 T-cells day 40
Atp5j2	chr5:145183698-145192062	-	8365	5	0.581684	0.805842	0.533824	2100.5	1405.4	0.5991	0.0003	0.0379068	0.0003	0.0083363	0.0170515	0.15	0.345563	CD8 T-cells day 40
Capza2	chr6:17636234-17666972	+	30739	17	0.537686	1.21821	0.466836	5553.82	4360.52	0.5602	0.0001	0.0258404	0.0001	0.00856081	0.0173821	0.048	0.221918	CD8 T-cells day 40
Smc4	chr3:69004738-69034623	+	29886	8	0.449552	0.695876	-0.35311	8.00172	9.87163	0.4477	0.0559	0.0439824	0.0500247	0.00856778	0.0173821	0.426	0.472831	CD8 T-cells day 40
Eif3h	chr15:51786558-51865523	-	78966	154	0.55337	3.41409	0.305856	3584.84	2810.97	0.5605	0.0002	0.0110402	0.0002	0.00857836	0.0173821	0.042	0.218077	CD8 T-cells day 40
Cuta	chr17:26933819-26939569	-	5751	13	0.575948	1.00344	0.521346	12611.6	9915.63	0.5598	0	0.0307017	0	0.00860399	0.0173821	0.006	0.075	CD8 T-cells day 40
Calm3	chr7:16915379-16924114	-	8736	8	0.592779	0.80756	0.54463	1486.25	1100.89	0.5745	0.0004	0.0377563	0.0004	0.00862668	0.0173821	0.176	0.37125	CD8 T-cells day 40
Dnajc9	chr14:20384638-20388910	-	4273	36	0.575346	1.47766	0.426961	75.5011	56.9633	0.57	0.0075	0.0218916	0.0171813	0.00927463	0.018628	0.33	0.458232	CD8 T-cells day 40
Dnajc3	chr14:118937976-118981697	+	43722	9	0.443697	0.939863	-0.258068	5208.55	6336.95	0.4511	0.0001	0.0325667	0.0001	0.0093002	0.018628	0.026	0.165566	CD8 T-cells day 40
Psmd7	chr8:107580381-107588464	-	8084	15	0.449949	1.03265	-0.264306	2592.05	3011.49	0.4626	0.0002	0.0299074	0.0002	0.00937936	0.0187027	0.02	0.158824	CD8 T-cells day 40
Erp29	chr5:121428590-121452506	-	23917	17	0.450398	1.20103	-0.236298	3264.5	4095.83	0.4435	0.0001	0.0261951	0.0001	0.0093929	0.0187027	0.14	0.342254	CD8 T-cells day 40
Rhoa	chr9:108306129-108337934	+	31806	8	0.555112	0.936426	0.629437	11.9292	9.18878	0.5649	0.0474	0.0327364	0.0394337	0.00951407	0.0188882	0.4	0.463918	CD8 T-cells day 40
Hdgf	chr3:87906321-87916132	+	9812	27	0.573048	1.25773	0.442005	3038.74	2260.61	0.5734	0.0002	0.0251691	0.0002	0.0099965	0.0197693	0.058	0.237273	CD8 T-cells day 40
Psmd8	chr7:29174188-29180701	-	6514	10	0.614084	1.05155	0.360998	14.1283	9.03189	0.61	0.0432	0.0294443	0.0356833	0.0100164	0.0197693	0.414	0.470455	CD8 T-cells day 40
Reep5	chr18:34344885-34374070	-	29186	73	0.448005	2.26289	-0.158095	14.487	17.1917	0.4573	0.0316	0.01523	0.0219716	0.0100867	0.0198499	0.218	0.405362	CD8 T-cells day 40
Ppp1ca	chr19:4192065-4195420	+	3356	355	0.485152	6.68385	-0.0315471	240.48	251.552	0.4887	0.002	0.00745858	0.00564289	0.0101619	0.0199051	0.196	0.387977	CD8 T-cells day 40
Capzb	chr4:139192899-139291818	+	98920	309	0.491578	5.30756	-0.0492091	11401.8	11647.7	0.4947	0	0.00831741	0	0.0101737	0.0199051	0.004	0.05625	CD8 T-cells day 40
Srsf11	chr3:158010473-158036639	-	26167	11	0.447072	0.92268	-0.323655	35.7891	39.4324	0.4758	0.0133	0.0332012	0.0267886	0.0102285	0.0199545	0.384	0.46178	CD8 T-cells day 40
Lsm4	chr8:70673248-70678752	+	5505	116	0.55123	2.8488	0.331132	9838.53	8047.54	0.5501	0.0001	0.0126475	0.0001	0.0105958	0.0206114	0.088	0.271233	CD8 T-cells day 40
Lamtor4	chr5:138255482-138259398	+	3917	9	0.647789	0.912371	0.563901	2016.39	1096.15	0.6478	0.0003	0.0335309	0.0003	0.0107306	0.0208137	0.294	0.441982	CD8 T-cells day 40
Sidt1	chr16:44240180-44333196	-	93017	16	0.55868	1.13402	0.452967	16.8223	12.7526	0.5688	0.0338	0.0275463	0.030871	0.0109972	0.0212696	0.43	0.474265	CD8 T-cells day 40
Tecr	chr8:83571698-83607971	-	36274	21	0.492322	1.44845	-0.211504	2543.92	2674.16	0.4875	0.0002	0.0222367	0.0002	0.0114164	0.0220174	0.082	0.262322	CD8 T-cells day 40
Gabarap	chr11:69991143-69994951	+	3809	38	0.462273	1.82474	-0.153936	1337.01	1527.35	0.4668	0.0003	0.0183804	0.0003	0.0121003	0.0232699	0.176	0.37125	CD8 T-cells day 40
Sfpq	chr4:127021324-127037013	+	15690	12	0.591321	0.963918	0.333199	53.89	38.506	0.5833	0.0108	0.0318568	0.0249591	0.0129512	0.0248355	0.348	0.45963	CD8 T-cells day 40
Lamtor2	chr3:88549819-88553074	-	3256	7	0.460378	0.749141	-0.31034	12.2686	14.0401	0.4663	0.038	0.0408295	0.0411629	0.0134056	0.0256338	0.52	0.5231	CD8 T-cells day 40
Elmo1	chr13:20090596-20608353	+	517758	28	0.542308	1.41409	0.449163	868.848	730.718	0.5432	0.0006	0.0227239	0.0006	0.0135317	0.0258019	0.206	0.397286	CD8 T-cells day 40
Actr2	chr11:20062304-20112913	-	50610	5	0.554113	0.872852	0.536053	2460.46	1989.03	0.553	0.0002	0.0350384	0.0002	0.0136077	0.0258738	0.048	0.221918	CD8 T-cells day 40
Anxa6	chr11:54979108-55033445	-	54338	231	0.498597	4.41237	-0.0665512	196.201	216.34	0.4756	0.0024	0.00931515	0.00701036	0.0154202	0.0291933	0.274	0.431119	CD8 T-cells day 40
Psma5	chr3:108256926-108279974	+	23049	7	0.584121	0.785223	0.500613	5.98756	3.97522	0.601	0.1004	0.0389358	0.0636192	0.01544	0.0291933	0.222	0.405362	CD8 T-cells day 40
Rac2	chr15:78559167-78572783	-	13617	503	0.542036	11.4759	0.205745	11838.5	10321.5	0.5342	0	0.00620972	0	0.0161753	0.0304982	6.73211e-294	7.57363e-292	CD8 T-cells day 40
Uchl3	chr14:101653967-101696125	+	42159	12	0.57749	0.920962	0.489656	3581.86	2708	0.5695	0.0002	0.0332906	0.0002	0.0163196	0.0306672	0.04	0.209302	CD8 T-cells day 40
Cd247	chr1:165788681-165877277	+	88597	65	0.541637	2.15292	0.365239	1853.66	1572	0.5411	0.0003	0.0158836	0.0003	0.0163559	0.0306672	0.15	0.345563	CD8 T-cells day 40
Ctsc	chr7:88278085-88310888	+	32804	7	0.561833	0.936426	0.48666	1678.43	1329.98	0.5579	0.0003	0.0326796	0.0003	0.0164434	0.0306944	0.142	0.342254	CD8 T-cells day 40
Npc2	chr12:84754562-84773152	-	18591	32	0.560396	1.82818	0.349334	96.1511	76.0499	0.5584	0.0058	0.0182525	0.0141531	0.0164613	0.0306944	0.468	0.489009	CD8 T-cells day 40
Polr2e	chr10:80035949-80039795	-	3847	9	0.385351	0.87457	-0.374927	8.20307	13.563	0.3769	0.0459	0.0349707	0.0403269	0.0170767	0.0317172	0.428	0.472831	CD8 T-cells day 40
Ccnd2	chr6:127125162-127152193	-	27032	13	0.440563	0.841924	-0.26154	24.769	29.4664	0.4567	0.0184	0.0363095	0.0307605	0.0171163	0.0317172	0.444	0.477857	CD8 T-cells day 40
Lims1	chr10:58323466-58424691	+	101226	5	0.543937	0.704467	0.562242	6663.12	5309.16	0.5565	0.0001	0.0434219	0.0001	0.0171508	0.0317172	0.156	0.349834	CD8 T-cells day 40
Foxn3	chr12:99190078-99563582	-	373505	19	0.550181	1.12027	0.448314	4741.16	3892.84	0.5491	0.0001	0.0278063	0.0001	0.0174349	0.0321546	0.036	0.197561	CD8 T-cells day 40
Atox1	chr11:55446641-55461239	-	14599	13	0.45413	1.12887	-0.202715	51740.8	61609.4	0.4565	0	0.0276447	0	0.0180119	0.0331281	6.73211e-294	7.57363e-292	CD8 T-cells day 40
Pitpnc1	chr11:107207892-107470699	-	262808	69	0.54777	2.18557	0.332017	12.9399	10.6937	0.5475	0.0423	0.0156857	0.0263333	0.0186211	0.0341555	0.146	0.345563	CD8 T-cells day 40
Pdia3	chr2:121413775-121438687	+	24913	62	0.47541	1.92268	-0.130762	5468.81	5923.6	0.48	0.0001	0.017515	0.0001	0.0189279	0.0346241	0.068	0.245455	CD8 T-cells day 40
Dnajc8	chr4:132535550-132553742	+	18193	10	0.540841	0.993127	0.535159	3938.25	3265.52	0.5467	0.0001	0.0309724	0.0001	0.0193702	0.0353375	0.288	0.439819	CD8 T-cells day 40
Anp32a	chr9:62341293-62378812	+	37520	8	0.469905	0.843643	-0.309783	20.0135	21.6921	0.4799	0.024	0.036236	0.032839	0.0199556	0.0362659	0.408	0.469864	CD8 T-cells day 40
Wdr1	chr5:38526813-38563221	-	36409	29	0.558033	1.45361	0.382774	8992.98	6924.42	0.565	0.0001	0.0222084	0.0001	0.0199866	0.0362659	0.07	0.247382	CD8 T-cells day 40
Vsir	chr10:60346851-60372684	+	25834	6	0.579937	0.745704	0.453572	4898.92	3538.44	0.5806	0.0001	0.0410517	0.0001	0.0215044	0.0389156	0.026	0.165566	CD8 T-cells day 40
Cxcr6	chr9:123806475-123811760	+	5286	151	0.514022	3.10137	-0.0916602	5.18482	5.32875	0.4932	0.0951	0.0118408	0.0438665	0.0232411	0.0419459	0.002	0.0329268	CD8 T-cells day 40
Med30	chr15:52712408-52730564	+	18157	12	0.419804	1.02234	-0.241621	16983.7	21887.7	0.4369	0	0.0301676	0	0.0250286	0.0450514	0.144	0.342254	CD8 T-cells day 40
Sdhb	chr4:140961203-140979193	+	17991	47	0.45424	1.80584	-0.135655	24.0633	27.2222	0.4692	0.0195	0.0184443	0.0194812	0.0257436	0.0462153	0.518	0.521866	CD8 T-cells day 40
Prkch	chr12:73584796-73778185	+	193390	19	0.578196	1.18557	0.213203	8.4671	6.34614	0.5716	0.0675	0.0264934	0.0429791	0.0261694	0.046855	0.23	0.409631	CD8 T-cells day 40
Atp1a1	chr3:101576219-101604684	-	28466	8	0.486396	0.80756	-0.287802	3.79798	4.16522	0.4769	0.1256	0.0378528	0.0724798	0.0265316	0.0473779	0.118	0.306346	CD8 T-cells day 40
Clic1	chr17:35049966-35058749	+	8784	395	0.504517	7.78351	-0.00711565	265.915	264.318	0.5015	0.0019	0.00699419	0.00530087	0.027559	0.0490826	0.19	0.385135	CD8 T-cells day 40
Dock10	chr1:80501073-80758527	-	257455	74	0.539466	2.29897	0.331368	8.75419	7.3532	0.5435	0.0621	0.015027	0.033421	0.028162	0.0500247	0.018	0.148171	CD8 T-cells day 40
Il2rb	chr15:78479256-78495271	-	16016	50	0.473996	1.73024	-0.131996	1202.11	1314.42	0.4777	0.0004	0.0190651	0.0004	0.0286655	0.0507853	0.224	0.405362	CD8 T-cells day 40
Ndfip1	chr18:38410396-38465303	+	54908	10	0.463664	0.953608	-0.19977	10.0635	11.1978	0.4733	0.047	0.0321791	0.0389169	0.0293763	0.0518946	0.374	0.459836	CD8 T-cells day 40
Dap	chr15:31224314-31274341	+	50028	32	0.556472	1.58591	0.338906	9.6241	7.87212	0.5501	0.0572	0.0206045	0.035212	0.0294454	0.0518946	0.152	0.346622	CD8 T-cells day 40
Tmed3	chr9:89699206-89705068	-	5863	6	0.431116	0.628866	-0.300395	2845.58	3625.83	0.4397	0.0002	0.0484135	0.0002	0.0299346	0.0526194	0.018	0.148171	CD8 T-cells day 40
Alcam	chr16:52248996-52454074	-	205079	5	0.607036	0.592784	0.50696	1.95157	1.28445	0.6031	0.309	0.051131	0.150819	0.0308183	0.054032	0.022	0.159677	CD8 T-cells day 40
Ralbp1	chr17:65848418-65885798	-	37381	5	0.459556	0.793814	-0.183066	37.1804	43.8683	0.4587	0.0123	0.0385115	0.0298857	0.0358568	0.0626669	0.342	0.45963	CD8 T-cells day 40
Lck	chr4:129548344-129573641	-	25298	88	0.542286	2.62199	0.303577	2789.54	2404.11	0.5371	0.0002	0.0135006	0.0002	0.035929	0.0626669	0.156	0.349834	CD8 T-cells day 40
Slc9a3r1	chr11:115163341-115181181	+	17841	9	0.55403	1.09107	0.369456	7.77476	6.01475	0.5638	0.0725	0.0284991	0.046191	0.0400036	0.0695912	0.198	0.38965	CD8 T-cells day 40
Chmp2a	chr7:13032010-13034807	-	2798	12	0.476631	0.958763	-0.182692	5739.45	6342.86	0.475	0.0001	0.0320893	0.0001	0.0401051	0.0695912	0.06	0.24	CD8 T-cells day 40
Prc1	chr7:80294450-80316259	+	21810	8	0.58763	0.372852	0.6746	8.5262	6.26737	0.5763	0.0676	0.0844067	0.080935	0.0403846	0.0698965	0.464	0.48785	CD8 T-cells day 40
Tapbp	chr17:33915899-33929292	+	13394	10	0.554712	0.9811	0.430634	4413.96	3641.6	0.5479	0.0001	0.0313225	0.0001	0.0412701	0.0712463	0.046	0.221918	CD8 T-cells day 40
Cdkn2d	chr9:21288410-21291407	-	2998	9	0.465207	0.651203	-0.247928	21.1062	24.3081	0.4647	0.022	0.0469264	0.0390788	0.0428972	0.0738664	0.334	0.458232	CD8 T-cells day 40
H3f3b	chr11:116021912-116027962	-	6051	154	0.492176	3.42955	-0.058319	22.9688	24.2942	0.486	0.0212	0.0110067	0.0152571	0.0444633	0.0763683	0.214	0.40125	CD8 T-cells day 40
Itgb2	chr10:77530252-77565708	+	35457	18	0.554335	1.37457	0.344264	22.339	17.8919	0.5553	0.0249	0.0232983	0.0247099	0.0454877	0.0779294	0.48	0.493151	CD8 T-cells day 40
Psmb8	chr17:34197721-34201454	+	3734	294	0.498321	5.30241	-0.0211707	216.834	216.443	0.5005	0.0023	0.00837282	0.0063554	0.0460625	0.0787145	0.062	0.24	CD8 T-cells day 40
Tmem50a	chr4:134897849-134915024	-	17176	27	0.55588	1.61856	0.346731	10.4442	8.81265	0.5424	0.0519	0.0202487	0.0329664	0.0475425	0.0810384	0.214	0.40125	CD8 T-cells day 40
Cx3cr1	chr9:119901616-120069879	-	168264	5	0.435997	0.570447	-0.304855	3.42673	4.52565	0.4309	0.1257	0.0529101	0.0823763	0.0492369	0.0837151	0.248	0.417456	CD8 T-cells day 40
S1pr4	chr10:81497747-81500132	-	2386	55	0.540685	1.86942	0.305626	20.1483	16.3882	0.5515	0.0274	0.0179097	0.0221312	0.0500035	0.0848049	0.378	0.460503	CD8 T-cells day 40
Ndufb9	chr15:58933756-58939488	+	5733	46	0.552529	1.89863	0.319372	11204.8	9327.74	0.5457	0	0.017655	0	0.0505104	0.0854499	0.164	0.361765	CD8 T-cells day 40
Ssb	chr2:69861562-69871846	+	10285	18	0.567854	1.24914	0.350497	81.9496	63.4045	0.5638	0.0069	0.025313	0.0191936	0.0513995	0.0867366	0.386	0.46178	CD8 T-cells day 40
Eif4a3	chr11:119288363-119300089	-	11727	6	0.584638	0.783505	0.420218	4804.97	3621.44	0.5702	0.0001	0.0389788	0.0001	0.0519771	0.0874926	0.002	0.0329268	CD8 T-cells day 40
Bcl11b	chr12:107910403-108003602	-	93200	6	0.56374	0.756014	0.428094	9.60403	7.52849	0.5606	0.0584	0.0404545	0.0486642	0.0554886	0.0931711	0.462	0.486505	CD8 T-cells day 40
Mien1	chr11:98437708-98438991	-	1284	29	0.547028	1.44674	0.330267	2003.63	1624.55	0.5522	0.0003	0.022265	0.0003	0.0563676	0.0944122	0.22	0.405362	CD8 T-cells day 40
Vps28	chr15:76622087-76626086	-	4000	22	0.567109	1.49141	0.323917	2744.43	2147.4	0.561	0.0002	0.0217075	0.0002	0.0579829	0.0968774	0.096	0.280519	CD8 T-cells day 40
Racgap1	chr15:99620496-99651656	-	31161	25	0.453152	1.20275	-0.132556	48.6676	54.3304	0.4725	0.0097	0.0261622	0.0208129	0.0605347	0.100891	0.268	0.425647	CD8 T-cells day 40
Dynll1	chr5:115297110-115300999	-	3890	24	0.565273	1.25258	0.342307	2576.93	1982.96	0.5651	0.0002	0.0252171	0.0002	0.0608383	0.101147	0.112	0.298814	CD8 T-cells day 40
Lrrfip1	chr1:90998737-91128944	+	130208	49	0.460965	1.78866	-0.111475	72.7505	83.9955	0.4641	0.0064	0.018595	0.0146052	0.0624028	0.103296	0.358	0.459836	CD8 T-cells day 40
Cd37	chr7:45233632-45239115	-	5484	5	0.451263	0.967354	-0.191048	9.03662	11.7583	0.4346	0.0481	0.0317514	0.0390546	0.0624367	0.103296	0.426	0.472831	CD8 T-cells day 40
Sec11c	chr18:65800515-65817684	+	17170	47	0.533668	1.84192	0.305054	4338.06	3624.65	0.5448	0.0001	0.018062	0.0001	0.064967	0.107219	0.016	0.14026	CD8 T-cells day 40
Mtdh	chr15:34082694-34145624	+	62931	6	0.468607	0.756014	-0.16711	5.95583	6.35679	0.4837	0.0812	0.0404545	0.0573224	0.0664618	0.109419	0.248	0.417456	CD8 T-cells day 40
Ociad1	chr5:73292784-73314069	+	21286	6	0.457353	0.998282	-0.146389	11125.5	12210.6	0.4767	0	0.0307972	0	0.0677783	0.111315	0.08	0.26087	CD8 T-cells day 40
Hsbp1	chr8:119344488-119348922	+	4435	5	0.552868	0.647766	0.686842	330.286	277.029	0.5438	0.0016	0.0471607	0.0314854	0.0685296	0.112275	0.194	0.387426	CD8 T-cells day 40
Nhp2	chr11:51619735-51623714	+	3980	30	0.414839	1.54296	-0.0749048	11.478	14.8736	0.4356	0.0379	0.0210945	0.0282038	0.0688791	0.112575	0.326	0.458232	CD8 T-cells day 40
Cnot6l	chr5:96070333-96164171	-	93839	5	0.486405	0.664948	-0.209177	7.90843	8.68206	0.4767	0.0603	0.0460014	0.0530175	0.0724922	0.118194	0.424	0.472831	CD8 T-cells day 40
Cotl1	chr8:119809222-119840544	-	31323	198	0.471705	4.12027	-0.0444955	176.548	199.048	0.47	0.0027	0.00972475	0.00739246	0.074531	0.121225	0.444	0.477857	CD8 T-cells day 40
Arhgap45	chr10:80016653-80031472	+	14820	67	0.538279	2.33849	0.269874	6106.43	5226.07	0.5388	0.0001	0.0148193	0.0001	0.0751942	0.12201	0.002	0.0329268	CD8 T-cells day 40
Dcun1d5	chr9:7184520-7208205	+	23686	10	0.44429	1.00859	-0.187086	85.9592	109.528	0.4397	0.0051	0.0305591	0.0219449	0.0774225	0.125213	0.286	0.437755	CD8 T-cells day 40
Adprh	chr16:38444030-38452703	-	8674	8	0.566373	0.713058	0.403897	1275.38	939.233	0.5759	0.0005	0.0428869	0.0005	0.0775393	0.125213	0.286	0.437755	CD8 T-cells day 40
Eif3k	chr7:28971372-28981864	-	10493	82	0.523783	2.47766	0.305842	15906.6	14037.7	0.5312	0	0.014161	0	0.0786988	0.126782	0.08	0.26087	CD8 T-cells day 40
Rabgap1l	chr1:160219174-160793211	-	574038	12	0.481556	0.945017	-0.182544	3.04012	3.15841	0.4905	0.1613	0.0324545	0.0825023	0.0789396	0.126867	0.024	0.160396	CD8 T-cells day 40
Ppp1r18	chr17:35865593-35875596	+	10004	22	0.48129	1.33849	-0.102918	3510.71	3670.35	0.4889	0.0001	0.0238143	0.0001	0.0828745	0.132875	0.048	0.221918	CD8 T-cells day 40
Cox7c	chr13:86044816-86046904	-	2089	13	0.460871	1.08591	-0.136882	17.7852	20.4825	0.4648	0.0261	0.0286185	0.0286489	0.0847481	0.135557	0.516	0.520628	CD8 T-cells day 40
Klf2	chr8:72319033-72321656	+	2624	5	0.541948	0.824742	0.38272	95.7903	77.1072	0.554	0.0058	0.0370632	0.0264691	0.0876801	0.139915	0.354	0.459836	CD8 T-cells day 40
Cstb	chr10:78425669-78427622	+	1954	9	0.405407	1.02062	-0.0828003	12.3712	17.7707	0.4104	0.0332	0.0302355	0.0324039	0.0878972	0.139931	0.476	0.492595	CD8 T-cells day 40
Pitpna	chr11:75588097-75628804	+	40708	16	0.539333	1.3866	0.352672	8.36558	7.14555	0.5393	0.0645	0.0231238	0.0396336	0.0882421	0.140149	0.202	0.39181	CD8 T-cells day 40
Uqcr10	chr11:4701973-4704342	-	2370	33	0.545381	1.42268	0.31755	3271.72	2734.81	0.5447	0.0002	0.0226018	0.0002	0.0891373	0.141239	0.014	0.129452	CD8 T-cells day 40
Hat1	chr2:71388958-71441622	+	52665	11	0.440386	0.821306	-0.208399	4643.64	5977.44	0.4372	0.0001	0.0371407	0.0001	0.0896603	0.141422	0.024	0.160396	CD8 T-cells day 40
Cd3e	chr9:44998740-45009627	-	10888	12	0.560579	1.19244	0.319542	20006.6	16342.9	0.5504	0	0.0263599	0	0.0896721	0.141422	0.124	0.315849	CD8 T-cells day 40
Ranbp1	chr16:18239784-18248732	-	8949	10	0.432824	0.810997	-0.210567	2831.71	3628.92	0.4383	0.0002	0.0376122	0.0002	0.0903026	0.142085	0.028	0.173394	CD8 T-cells day 40
Rer1	chr4:155074110-155086382	-	12273	9	0.556747	1.02749	0.339486	7333.57	5829.95	0.5571	0.0001	0.0300331	0.0001	0.0911094	0.143021	0.022	0.159677	CD8 T-cells day 40
Ucp2	chr7:100493337-100502020	+	8684	30	0.482517	1.69244	-0.0705706	65.4344	70.3167	0.482	0.0074	0.0194917	0.015572	0.0919612	0.144023	0.426	0.472831	CD8 T-cells day 40
Capns1	chr7:30186936-30198811	-	11876	37	0.5654	1.80412	0.196397	9.35381	7.13927	0.5671	0.0606	0.0184593	0.0350986	0.0928583	0.145091	0.116	0.303488	CD8 T-cells day 40
Eif3f	chr7:108934417-108942951	+	8535	15	0.466988	1.21821	-0.110828	9.77471	10.0938	0.492	0.0503	0.0258721	0.0360407	0.0932021	0.145292	0.268	0.425647	CD8 T-cells day 40
Banf1	chr19:5364638-5367168	-	2531	23	0.544024	1.40378	0.317413	23846.1	19934.3	0.5447	0	0.0228847	0	0.0943038	0.146671	0.044	0.221918	CD8 T-cells day 40
Tsn	chr1:118294778-118311739	-	16962	22	0.482876	1.30756	-0.1065	3240.61	3553.17	0.477	0.0001	0.0243004	0.0001	0.0958327	0.148706	0.082	0.262322	CD8 T-cells day 40
Set	chr2:30057378-30072577	+	15200	45	0.549979	1.58763	0.319789	13.2557	11.3123	0.5395	0.0407	0.0205854	0.0289337	0.101303	0.156834	0.228	0.409631	CD8 T-cells day 40
Aopep	chr13:62964893-63326096	+	361204	5	0.550113	0.814433	0.355584	5433.96	4319.98	0.5571	0.0001	0.0374536	0.0001	0.102077	0.157671	0.066	0.24212	CD8 T-cells day 40
Ppdpf	chr2:181187247-181188771	+	1525	8	0.54102	0.876289	0.38807	342.511	288.152	0.5431	0.0016	0.0349034	0.0234601	0.107635	0.165876	0.326	0.458232	CD8 T-cells day 40
Ptp4a2	chr4:129811219-129850003	+	38785	9	0.591466	0.847079	0.361555	3.32414	2.41885	0.5788	0.1741	0.0360902	0.0897434	0.108158	0.166302	0.022	0.159677	CD8 T-cells day 40
Ikzf1	chr11:11685003-11772926	+	87924	47	0.557227	1.90378	0.259292	4.26271	3.52583	0.5473	0.1284	0.0176347	0.0603055	0.11314	0.173567	6.73211e-294	7.57363e-292	CD8 T-cells day 40
Ptms	chr6:124913681-124920103	-	6423	8	0.469727	0.786942	-0.148702	9.64532	10.2921	0.4838	0.0502	0.0388501	0.0444999	0.114245	0.174865	0.41	0.469864	CD8 T-cells day 40
Siva1	chr12:112644679-112649149	+	4471	10	0.449699	0.756014	-0.172467	4792.39	5293.53	0.4752	0.0001	0.040362	0.0001	0.115087	0.175755	0.038	0.2052	CD8 T-cells day 40
Rtf1	chr2:119675068-119735407	+	60340	8	0.473896	0.867698	-0.132586	38327.8	40042.7	0.4891	0	0.0351883	0	0.115898	0.176594	0.026	0.165566	CD8 T-cells day 40
Ncor1	chr11:62316426-62458541	-	142116	9	0.57197	0.891753	0.333294	5748.02	4536.77	0.5589	0.0001	0.0343289	0.0001	0.118436	0.180055	0.048	0.221918	CD8 T-cells day 40
Ube2c	chr2:164769898-164778822	+	8925	29	0.478975	1.04983	-0.132586	4650.5	5389.52	0.4632	0.0001	0.0295089	0.0001	0.12166	0.184541	0.002	0.0329268	CD8 T-cells day 40
Nfatc3	chr8:106058840-106130537	+	71698	7	0.553599	0.829897	0.358943	3.08474	2.62738	0.54	0.1751	0.0368334	0.0906098	0.123815	0.187172	0.034	0.192857	CD8 T-cells day 40
Tpx2	chr2:152847964-152895321	+	47358	8	0.449237	0.383162	-0.245756	2.84047	3.26168	0.4655	0.1639	0.0813555	0.115507	0.123949	0.187172	0.224	0.405362	CD8 T-cells day 40
Tubb5	chr17:35833921-35838306	-	4386	201	0.49347	4.65979	0	46.1561	46.4346	0.4985	0.0108	0.00901264	0.0100022	0.127442	0.192016	0.416	0.471141	CD8 T-cells day 40
Ndufa5	chr6:24518666-24528013	-	9348	6	0.47249	0.661512	-0.156402	2709.62	2960.06	0.4779	0.0002	0.0461736	0.0002	0.131195	0.197231	0.048	0.221918	CD8 T-cells day 40
Cytip	chr2:58129137-58195532	-	66396	15	0.475594	1.38488	-0.0708213	12.4358	12.9063	0.4907	0.0395	0.0231485	0.0301562	0.134308	0.201401	0.34	0.45963	CD8 T-cells day 40
Eif5a	chr11:69916714-69921958	-	5245	213	0.536638	4.39863	0.228641	71.0575	63.0257	0.53	0.0075	0.00933308	0.0089588	0.134566	0.201401	0.412	0.470455	CD8 T-cells day 40
Runx2	chr17:44495987-44814797	-	318811	5	0.575098	0.707904	0.337441	16.4704	11.8049	0.5825	0.0354	0.0432309	0.0417479	0.136134	0.203297	0.462	0.486505	CD8 T-cells day 40
Skap1	chr11:96464593-96759130	+	294538	181	0.492858	3.64261	-0.0107664	9.82519	9.91828	0.4976	0.0506	0.0105537	0.026125	0.136596	0.203537	0.004	0.05625	CD8 T-cells day 40
Nop10	chr2:112261926-112263269	+	1344	16	0.550459	1.23368	0.342762	18.2292	15.7056	0.5372	0.0295	0.0255891	0.0279566	0.138403	0.205776	0.492	0.502421	CD8 T-cells day 40
Supt4a	chr11:87737552-87743623	+	6072	24	0.471848	1.47423	-0.168929	59.04	67.9476	0.4649	0.0079	0.0219354	0.0173619	0.139648	0.20717	0.326	0.458232	CD8 T-cells day 40
Add3	chr19:53140443-53247399	+	106957	8	0.469016	0.841924	-0.192645	2.91607	3.63724	0.445	0.1526	0.0363095	0.0817225	0.149707	0.221606	0.092	0.274779	CD8 T-cells day 40
Psma6	chr12:55384222-55418454	+	34233	19	0.528534	1.40893	0.344785	13.7433	12.1045	0.5317	0.0387	0.0228073	0.029629	0.151312	0.223492	0.366	0.459836	CD8 T-cells day 40
Emc10	chr7:44489937-44496529	-	6593	6	0.455673	0.780069	-0.123232	21.614	24.664	0.467	0.0216	0.0391952	0.033865	0.163912	0.241574	0.386	0.46178	CD8 T-cells day 40
Pdcd5	chr7:35641982-35647521	-	5540	5	0.552331	0.609966	0.395409	7.39693	6.14612	0.5462	0.0738	0.0498375	0.0606557	0.165039	0.242705	0.35	0.45963	CD8 T-cells day 40
Uqcrh	chr4:116066965-116075071	-	8107	173	0.533238	3.49313	0.220583	176.439	156.658	0.5297	0.003	0.0108651	0.008253	0.17311	0.25402	0.38	0.460503	CD8 T-cells day 40
Cenpf	chr1:189640606-189688086	-	47481	6	0.495243	0.360825	-0.302563	16.4507	19.3556	0.4594	0.0279	0.0882512	0.0683762	0.175033	0.256285	0.216	0.403878	CD8 T-cells day 40
Arhgef18	chr8:3353415-3456601	+	103187	21	0.528619	1.33505	0.293857	41.6969	35.6683	0.539	0.0129	0.0238932	0.0205425	0.175787	0.256381	0.426	0.472831	CD8 T-cells day 40
Wasf2	chr4:133130505-133199756	+	69252	7	0.537219	0.814433	0.327165	7.57872	6.32623	0.545	0.0719	0.0375325	0.0518777	0.175858	0.256381	0.334	0.458232	CD8 T-cells day 40
Arhgef1	chr7:24902912-24926594	+	23683	12	0.477155	1.28866	-0.0610011	45.4777	48.7917	0.4824	0.0106	0.0246369	0.020156	0.180092	0.261987	0.366	0.459836	CD8 T-cells day 40
Mtch2	chr2:90847155-90866810	+	19656	7	0.498924	0.896907	-0.283793	9.55206	9.9167	0.4906	0.0514	0.0341205	0.0418589	0.183018	0.265671	0.394	0.462522	CD8 T-cells day 40
Baz1a	chr12:54892989-55014348	-	121360	13	0.486127	0.945017	-0.111317	12.8756	13.4622	0.4889	0.038	0.0324545	0.0356795	0.183762	0.26604	0.472	0.490154	CD8 T-cells day 40
Ssrp1	chr2:85037234-85047109	+	9876	14	0.539552	1.02577	0.335286	17.3978	14.9598	0.5377	0.0309	0.0301	0.0314417	0.184061	0.26604	0.484	0.496505	CD8 T-cells day 40
Hint1	chr11:54866383-54870501	+	4119	20	0.549651	1.14433	0.357894	48.3706	42.7178	0.531	0.011	0.0273282	0.02207	0.187932	0.271056	0.334	0.458232	CD8 T-cells day 40
Ccl3	chr11:83647844-83649355	-	1512	21	0.485552	0.716495	-0.345135	2.00376	2.08819	0.4897	0.2444	0.0427086	0.120773	0.195987	0.282071	0.004	0.05625	CD8 T-cells day 40
Ddost	chr4:138304730-138312628	+	7899	17	0.548672	1.17354	0.352753	131611	116691	0.53	0	0.0266746	0	0.201547	0.289456	0.004	0.05625	CD8 T-cells day 40
Ikzf3	chr11:98464902-98546031	-	81130	50	0.524604	1.90378	0.229279	1330.09	1133.93	0.5398	0.0004	0.0176212	0.0004	0.202355	0.29	0.284	0.437755	CD8 T-cells day 40
Nans	chr4:46489248-46503632	+	14385	8	0.531626	0.982818	0.293731	416.389	349.547	0.5436	0.0013	0.0312888	0.0209796	0.205847	0.294379	0.306	0.450976	CD8 T-cells day 40
Fkbp4	chr6:128429735-128438677	-	8943	17	0.508493	0.845361	-0.320178	9.95954	10.0194	0.4985	0.0501	0.0361629	0.0427025	0.208833	0.298017	0.394	0.462522	CD8 T-cells day 40
Gnai2	chr9:107614125-107635367	-	21243	11	0.484662	1.10653	-0.0885367	10.3816	11.2506	0.4799	0.0462	0.0281476	0.0359736	0.209708	0.298635	0.326	0.458232	CD8 T-cells day 40
Gng2	chr14:19872559-19977627	-	105069	44	0.488493	1.84021	-0.0222528	40025.9	40937.2	0.4944	0	0.0181696	0	0.213022	0.302715	6.73211e-294	7.57363e-292	CD8 T-cells day 40
Hsp90ab1	chr17:45567775-45573271	-	5497	254	0.516008	5.16495	-0.00276378	23.7035	22.8838	0.5088	0.0215	0.00849468	0.0137263	0.221083	0.31351	0.106	0.295661	CD8 T-cells day 40
Pdia6	chr12:17266545-17284770	+	18226	32	0.531207	1.31615	0.261046	2905.59	2381.55	0.5496	0.0002	0.0241223	0.0002	0.225164	0.318628	0.15	0.345563	CD8 T-cells day 40
Ssu72	chr4:155704800-155733879	+	29080	15	0.531932	1.27148	0.26018	64.7981	56.2572	0.5353	0.0083	0.0249258	0.0194717	0.229344	0.323864	0.414	0.470455	CD8 T-cells day 40
Atp5pb	chr3:105942698-105960099	-	17402	196	0.543569	4.12199	0.196297	4342.99	3708.97	0.5394	0.0001	0.00964273	0.0001	0.233254	0.328698	0.046	0.221918	CD8 T-cells day 40
Ndufb5	chr3:32736990-32751566	+	14577	6	0.540387	0.725086	0.313158	68.306	55.9321	0.5498	0.008	0.0421981	0.0306666	0.234478	0.329735	0.322	0.458232	CD8 T-cells day 40
Dad1	chr14:54235479-54254104	-	18626	126	0.527573	3.03265	0.257521	152.906	138.579	0.5246	0.0034	0.012041	0.00917479	0.241593	0.339033	0.25	0.418734	CD8 T-cells day 40
Hdac1	chr4:129516104-129542713	-	26610	19	0.585609	1.0756	0.305185	7434.33	5525.04	0.5737	0.0001	0.0288072	0.0001	0.244044	0.341763	0.15	0.345563	CD8 T-cells day 40
Psmb3	chr11:97703399-97713500	+	10102	37	0.550853	1.63746	0.234465	285.722	239.895	0.5436	0.0019	0.0200488	0.0138482	0.244757	0.342051	0.298	0.442088	CD8 T-cells day 40
Rfc4	chr16:23113943-23127737	-	13795	5	0.553381	0.472509	0.380031	11.1984	8.94498	0.5559	0.0496	0.06313	0.0601689	0.256502	0.357725	0.438	0.477625	CD8 T-cells day 40
Psma3	chr12:70974621-70996347	+	21727	8	0.482335	0.896907	-0.061729	1244.76	1313.45	0.4866	0.0004	0.0340071	0.0004	0.260134	0.361524	0.312	0.452903	CD8 T-cells day 40
Psma1	chr7:114264606-114276118	-	11513	32	0.479481	1.47595	-0.0479345	58.9966	64.0459	0.4795	0.0081	0.0219135	0.0174235	0.260801	0.361524	0.378	0.460503	CD8 T-cells day 40
Tnfaip8	chr18:49979427-50107173	+	127747	6	0.535437	0.781787	0.264546	3.88829	3.20619	0.5481	0.141	0.0391083	0.0791499	0.260833	0.361524	0.092	0.274779	CD8 T-cells day 40
Eef1d	chr15:75894205-75909556	-	15352	93	0.514197	2.62887	0.21203	3710.64	3284.25	0.5305	0.0001	0.0134253	0.0001	0.262195	0.362658	0.064	0.24	CD8 T-cells day 40
Npm3	chr19:45747734-45749591	-	1858	22	0.48589	1.33333	-0.0413704	10562.2	11309.5	0.4829	0	0.0239467	0	0.262726	0.362658	0.07	0.247382	CD8 T-cells day 40
Atp5mpl	chr12:111961375-111966977	-	5603	30	0.530669	1.61856	0.279574	117195	105097	0.5272	0	0.0201488	0	0.264585	0.364344	0.122	0.313118	CD8 T-cells day 40
Nucks1	chr1:131910534-131936321	+	25788	36	0.47229	1.32646	-0.0636161	52.4507	58.3156	0.4735	0.009	0.0240271	0.0191492	0.265027	0.364344	0.292	0.441928	CD8 T-cells day 40
AW112010	chr19:11047612-11055808	-	8197	70	0.498104	2.10309	-0.00929774	10.2448	10.2386	0.5002	0.0488	0.0162058	0.0291422	0.267155	0.366009	0.108	0.296341	CD8 T-cells day 40
Atp5b	chr10:128083273-128090391	+	7119	313	0.512145	6.47423	0.0395904	226.729	217.562	0.5103	0.0023	0.00756861	0.00582886	0.267322	0.366009	0.106	0.295661	CD8 T-cells day 40
Klrg1	chr6:122270596-122282882	-	12287	21	0.549229	0.814433	0.39626	1.58524	1.39934	0.5311	0.3351	0.0375325	0.151827	0.268181	0.366442	6.73211e-294	7.57363e-292	CD8 T-cells day 40
H2az2	chr11:6427229-6444443	-	17215	123	0.545589	2.91581	0.146686	14.2219	12.467	0.5329	0.0375	0.0124054	0.0223628	0.272857	0.372077	0.108	0.296341	CD8 T-cells day 40
Hip1	chr5:135406531-135545120	-	138590	72	0.510083	2.10825	0.286304	8.78165	7.79246	0.5298	0.0603	0.0161722	0.0334872	0.278956	0.378907	0.04	0.209302	CD8 T-cells day 40
Rrm1	chr7:102441695-102469771	+	28077	6	0.545559	0.570447	0.315776	13.2422	10.7893	0.551	0.0416	0.0529101	0.0504396	0.278988	0.378907	0.466	0.488432	CD8 T-cells day 40
Psma7	chr2:180036374-180042433	-	6060	154	0.498654	3.26289	0.0150618	82533.7	83676.2	0.4966	0	0.0112754	0	0.280127	0.379167	0.006	0.075	CD8 T-cells day 40
Lmnb1	chr18:56707813-56753424	+	45612	71	0.503519	1.74914	-0.0442579	2939.01	2848.25	0.5078	0.0002	0.0190006	0.0002	0.280302	0.379167	0.062	0.24	CD8 T-cells day 40
Ptpn6	chr6:124720707-124738714	-	18008	9	0.495427	0.975945	-0.0379679	10088.2	10382.8	0.4928	0	0.0314665	0	0.283604	0.382506	0.064	0.24	CD8 T-cells day 40
Ndufv3	chr17:31520115-31531331	+	11217	9	0.556535	1.08935	0.271872	2639.02	2060.75	0.5615	0.0002	0.0285389	0.0002	0.283904	0.382506	0.29	0.440878	CD8 T-cells day 40
Me2	chr18:73769903-73815449	-	45547	8	0.502628	0.795533	-0.0588937	5802.86	6031.36	0.4903	0.0001	0.0383453	0.0001	0.287204	0.386181	0.048	0.221918	CD8 T-cells day 40
Gpi1	chr7:34201330-34230336	-	29007	21	0.476892	1.24742	-0.0305883	55485.6	58634.1	0.4862	0	0.0253436	0	0.289357	0.388302	0.012	0.120896	CD8 T-cells day 40
Smc2	chr4:52439243-52488260	+	49018	7	0.473975	0.553265	-0.106915	3398.31	3527.48	0.4907	0.0001	0.0542982	0.0001	0.29141	0.390248	0.144	0.342254	CD8 T-cells day 40
Med28	chr5:45520229-45529276	+	9048	6	0.52517	0.864261	0.304006	1512.74	1326.46	0.5328	0.0004	0.0354158	0.0004	0.291963	0.390248	0.162	0.359704	CD8 T-cells day 40
Pomp	chr5:147860461-147876456	+	15996	193	0.475345	3.93299	0.017702	185.534	190.318	0.4936	0.0027	0.0100232	0.00758784	0.307107	0.409676	0.048	0.221918	CD8 T-cells day 40
Fli1	chr9:32422204-32542861	-	120658	10	0.578579	0.900344	0.275007	2517.25	1938.52	0.5649	0.0002	0.0339693	0.0002	0.307712	0.409676	0.142	0.342254	CD8 T-cells day 40
Psma4	chr9:54950790-54958030	+	7241	5	0.570296	0.656357	0.278716	7.82818	6.67867	0.5396	0.0689	0.0465774	0.0566604	0.30946	0.411127	0.348	0.45963	CD8 T-cells day 40
Atp5d	chr10:80138632-80145818	+	7187	165	0.524196	3.51203	0.187678	2208.89	1975.45	0.5279	0.0002	0.010817	0.0002	0.311237	0.411127	0.12	0.30916	CD8 T-cells day 40
Nt5c3b	chr11:100422321-100441808	-	19488	5	0.46539	0.572165	-0.0867116	17.3181	19.0186	0.4766	0.0275	0.0527687	0.0449926	0.31144	0.411127	0.392	0.46178	CD8 T-cells day 40
Arpc1b	chr5:145114215-145130705	+	16491	450	0.527735	8.60825	0.157146	3441.46	3117.62	0.5247	0.0002	0.0067498	0.0002	0.311641	0.411127	0.048	0.221918	CD8 T-cells day 40
Hnrnpc	chr14:52073377-52104028	-	30652	10	0.544591	0.967354	0.259087	1969.04	1596.92	0.5522	0.0003	0.0317252	0.0003	0.311847	0.411127	0.112	0.298814	CD8 T-cells day 40
Prdx5	chr19:6906697-6910106	-	3410	14	0.47385	1.13058	-0.0828003	2683.05	3126.16	0.4619	0.0002	0.0275955	0.0002	0.316622	0.416608	0.246	0.416165	CD8 T-cells day 40
Utrn	chr10:12382188-12869365	-	487178	10	0.559206	0.982818	0.244685	7.54387	5.98008	0.5578	0.0739	0.0312888	0.0485492	0.318509	0.418275	0.244	0.416165	CD8 T-cells day 40
Tsc22d4	chr5:137745730-137768450	+	22721	5	0.556413	0.742268	0.263034	15759.4	13366.6	0.5411	0	0.0412439	0	0.333599	0.437242	0.2	0.39181	CD8 T-cells day 40
Dbnl	chr11:5788488-5800962	+	12475	18	0.553179	1.16495	0.254573	149780	118820	0.5576	0	0.0268688	0	0.335522	0.43891	6.73211e-294	7.57363e-292	CD8 T-cells day 40
Ywhae	chr11:75732869-75765845	+	32977	63	0.526009	2.17182	0.296718	37600.4	34306.6	0.5229	0	0.015781	0	0.340689	0.444807	0.036	0.197561	CD8 T-cells day 40
Fis1	chr5:136953275-136966234	+	12960	7	0.491401	0.865979	-0.0291463	3018.64	3091.03	0.4941	0.0002	0.0352705	0.0002	0.348082	0.453581	0.126	0.316171	CD8 T-cells day 40
Atp5j	chr16:84827866-84835625	-	7760	161	0.499152	3.40034	0.0318958	151.886	148.451	0.5057	0.0033	0.0110737	0.00850352	0.350883	0.456351	0.262	0.425647	CD8 T-cells day 40
Tmpo	chr10:91147571-91181315	-	33745	14	0.538931	0.896907	0.300754	24.1917	21.3982	0.5306	0.0219	0.0341205	0.0306564	0.352477	0.457542	0.458	0.485915	CD8 T-cells day 40
Lgals3	chr14:47367751-47386160	+	18410	78	0.53176	2.28866	0.245319	19.8512	17.9611	0.525	0.0264	0.0150844	0.0199016	0.355823	0.460999	0.316	0.456745	CD8 T-cells day 40
Vdac2	chr14:21825238-21845879	+	20642	45	0.479604	1.90722	0	83.9987	89.6848	0.4836	0.0058	0.0176077	0.0137309	0.356862	0.46146	0.37	0.459836	CD8 T-cells day 40
Ctsb	chr14:63122462-63145923	+	23462	20	0.557402	1.20275	0.252242	55.4888	42.6079	0.5657	0.0102	0.0261622	0.0210028	0.359425	0.463885	0.364	0.459836	CD8 T-cells day 40
Prim1	chr10:128015168-128030037	+	14870	9	0.440989	0.730241	-0.0868048	25.4399	28.8184	0.4689	0.0184	0.0418974	0.034419	0.363279	0.467965	0.382	0.46178	CD8 T-cells day 40
Sra1	chr18:36666681-36670815	-	4135	9	0.54524	0.97079	0.231873	107.391	92.824	0.5364	0.005	0.0316469	0.0226191	0.367962	0.473094	0.316	0.456745	CD8 T-cells day 40
Sarnp	chr10:128817333-128877629	+	60297	14	0.485475	1.01031	-0.0204641	3208.82	3320.13	0.4915	0.0002	0.0304812	0.0002	0.376029	0.482547	0.05	0.225	CD8 T-cells day 40
Cenpa	chr5:30666777-30674830	+	8054	113	0.500222	2.20275	0.00642627	22578.4	23336.4	0.4917	0	0.0155992	0	0.379663	0.486286	0.088	0.271233	CD8 T-cells day 40
Apbb1ip	chr2:22774094-22875653	+	101560	38	0.476676	1.80584	0	10.1434	10.753	0.4854	0.0479	0.0184443	0.030266	0.380647	0.486622	0.16	0.356436	CD8 T-cells day 40
Ripor2	chr13:24501525-24733816	+	232292	192	0.504116	3.91237	0.0523554	11.0113	10.5698	0.5102	0.0463	0.010058	0.0241676	0.382644	0.48825	0.006	0.075	CD8 T-cells day 40
Psmb6	chr11:70525367-70527858	+	2492	44	0.482368	1.78522	0.0122783	3771.15	3815.85	0.4971	0.0001	0.0186178	0.0001	0.40721	0.518616	0.006	0.075	CD8 T-cells day 40
Psmd6	chr14:14112174-14120984	-	8811	6	0.512393	0.896907	-0.0226014	2442.69	2406.72	0.5037	0.0002	0.0340449	0.0002	0.408481	0.519256	0.108	0.296341	CD8 T-cells day 40
Prpf40a	chr2:53134704-53191702	-	56999	13	0.533729	0.965636	0.22456	33.1554	29.5499	0.5287	0.0159	0.031804	0.0268612	0.424835	0.539029	0.432	0.475693	CD8 T-cells day 40
Cox20	chr1:178319130-178322693	+	3564	5	0.526145	0.699313	-0.0577155	133.774	130.458	0.5063	0.0038	0.0437652	0.0300977	0.427732	0.541687	0.29	0.440878	CD8 T-cells day 40
Rack1	chr11:48800332-48806434	+	6103	459	0.52728	9.20103	0.145777	60.0687	54.6016	0.5238	0.0087	0.00659012	0.00761858	0.441083	0.557549	0.346	0.45963	CD8 T-cells day 40
Prf1	chr10:61297833-61304680	+	6848	14	0.56496	1.06014	0.129451	9.31403	7.15709	0.5655	0.0607	0.0292328	0.0421904	0.464121	0.585573	0.286	0.437755	CD8 T-cells day 40
Dnajb11	chr16:22857845-22879634	+	21790	23	0.532733	1.22509	0.205632	3971.41	3365.37	0.5413	0.0001	0.025683	0.0001	0.469062	0.590703	0.002	0.0329268	CD8 T-cells day 40
Eif4h	chr5:134619721-134639490	-	19770	8	0.532167	0.996564	0.347351	8495.36	7765.09	0.5225	0.0001	0.0308692	0.0001	0.473969	0.595771	0.172	0.370927	CD8 T-cells day 40
Lag3	chr6:124904361-124911705	-	7345	19	0.490298	0.852234	-0.0289999	11.0931	11.8677	0.4831	0.0436	0.0358739	0.0400449	0.475042	0.59601	0.396	0.463258	CD8 T-cells day 40
Uqcrq	chr11:53427922-53430831	-	2910	64	0.493374	2.30928	-0.00603639	45.2884	48.095	0.485	0.0107	0.0149702	0.0138648	0.476563	0.596809	0.438	0.477625	CD8 T-cells day 40
Top2a	chr11:98992943-99024189	-	31247	57	0.507834	1.1512	-0.0212686	24.513	25.3915	0.4912	0.02	0.0271849	0.0253939	0.492885	0.616106	0.416	0.471141	CD8 T-cells day 40
Dock8	chr19:24999534-25202432	+	202899	7	0.537823	0.969072	0.275916	8.83094	7.94717	0.5263	0.0596	0.031699	0.0433874	0.49522	0.617881	0.28	0.4375	CD8 T-cells day 40
Cfl1	chr19:5490455-5495201	+	4747	505	0.512166	13.2715	0.0775491	326.91	309.827	0.5134	0.0016	0.00604869	0.00456789	0.503786	0.627409	0.054	0.236688	CD8 T-cells day 40
Cox5a	chr9:57521274-57532426	+	11153	238	0.530058	4.82818	0.0453715	199.707	190.18	0.5122	0.0026	0.00882647	0.00676635	0.510489	0.633537	0.158	0.353146	CD8 T-cells day 40
Twf2	chr9:106203108-106215389	+	12282	14	0.513112	1.16323	0.0225426	4074.69	3985.38	0.5055	0.0001	0.0269619	0.0001	0.510584	0.633537	0.07	0.247382	CD8 T-cells day 40
Batf	chr12:85686669-85709087	+	22419	20	0.551939	0.948454	0.205469	2960.9	2636.78	0.529	0.0002	0.0323168	0.0002	0.518128	0.641718	0.052	0.230921	CD8 T-cells day 40
Tbx21	chr11:97098071-97115331	-	17261	15	0.50907	1.02405	0.0970245	22.7464	22.9757	0.4975	0.0219	0.030145	0.0280534	0.539762	0.667288	0.428	0.472831	CD8 T-cells day 40
Ptprcap	chr19:4153604-4156751	+	3148	267	0.523229	4.94845	0.166129	6375.83	5865.67	0.5208	0.0001	0.0087555	0.0001	0.541546	0.668269	0.098	0.282692	CD8 T-cells day 40
Pcbd2	chr13:55727368-55776830	+	49463	7	0.547968	0.764605	0.204539	4060.81	3531.68	0.5348	0.0001	0.03995	0.0001	0.54308	0.66894	0.03	0.179204	CD8 T-cells day 40
Gltp	chr5:114669398-114690984	-	21587	27	0.47344	1.34021	-0.0155969	20788.6	22507.1	0.4802	0	0.0237354	0	0.553095	0.680035	0.058	0.237273	CD8 T-cells day 40
Birc5	chr11:117849251-117855743	+	6493	6	0.501967	0.474227	-0.0331669	12495.9	12316.4	0.5036	0	0.0627029	0	0.554354	0.680344	0.014	0.129452	CD8 T-cells day 40
Tram1	chr1:13564698-13589910	-	25213	6	0.455409	0.862543	-0.0458037	3219.67	3628.88	0.4701	0.0001	0.0354853	0.0001	0.565877	0.693224	0.094	0.279515	CD8 T-cells day 40
Tpst2	chr5:112276691-112315361	+	38671	8	0.507216	0.986254	0.0136749	2866.66	2745.8	0.5108	0.0002	0.0311306	0.0002	0.571146	0.698412	0.078	0.26087	CD8 T-cells day 40
Mki67	chr7:135689784-135716361	-	26578	15	0.49922	0.699313	0.278859	6.41429	6.38237	0.5012	0.0781	0.0437652	0.0583129	0.577908	0.705403	0.244	0.416165	CD8 T-cells day 40
Manf	chr9:106838312-106891979	-	53668	69	0.532444	2.12027	0.193553	50392.9	46163.8	0.5219	0	0.0161036	0	0.580622	0.707436	0.144	0.342254	CD8 T-cells day 40
Ccna2	chr3:36564865-36572150	-	7286	33	0.510706	0.958763	0.0170735	2201.44	2231.88	0.4966	0.0002	0.0319996	0.0002	0.601284	0.731291	0.19	0.385135	CD8 T-cells day 40
Ndufc1	chr3:51404677-51408988	-	4312	8	0.521889	1.04639	0.205975	2366.91	2152.25	0.5238	0.0002	0.0295735	0.0002	0.606145	0.735143	0.056	0.237273	CD8 T-cells day 40
Myo1g	chr11:6506548-6520965	-	14418	9	0.522288	1.04296	0.183918	1344.91	1214.25	0.5255	0.0004	0.029638	0.0004	0.606629	0.735143	0.238	0.412982	CD8 T-cells day 40
Cd27	chr6:125232622-125237010	-	4389	28	0.469317	1.39003	-0.0187976	3261.57	3572.02	0.4773	0.0001	0.0230931	0.0001	0.626413	0.757757	0.018	0.148171	CD8 T-cells day 40
Ezh2	chr6:47530139-47595341	-	65203	7	0.53994	0.709622	0.261046	3100.09	2827.29	0.523	0.0002	0.0430907	0.0002	0.630008	0.76019	0.1	0.286017	CD8 T-cells day 40
Lrp10	chr14:54464137-54471497	+	7361	5	0.51775	0.752577	0.0327899	2186.25	2127.52	0.5068	0.0002	0.0405945	0.0002	0.630676	0.76019	0.136	0.336264	CD8 T-cells day 40
Tmbim6	chr15:99392882-99410049	+	17168	25	0.510447	1.54467	0.161411	16.5792	14.9403	0.526	0.0317	0.0210744	0.0258362	0.641924	0.772368	0.42	0.472831	CD8 T-cells day 40
Pak2	chr16:32016290-32079342	-	63053	5	0.48715	0.682131	0.0189831	11.7518	11.2433	0.5111	0.0435	0.0448691	0.0458964	0.656772	0.788827	0.5	0.50905	CD8 T-cells day 40
Trbc2	chr6:41546730-41548352	+	1623	454	0.522075	11.5034	0.11362	1.32644	1.21918	0.5211	0.3928	0.00620153	0.153225	0.662694	0.793791	6.73211e-294	7.57363e-292	CD8 T-cells day 40
Spcs1	chr14:30999826-31001672	-	1847	12	0.520774	1.13574	0.197446	84.3334	77.2579	0.5219	0.0062	0.0275097	0.020366	0.663256	0.793791	0.372	0.459836	CD8 T-cells day 40
Atpif1	chr4:132530555-132533659	-	3105	8	0.527368	1.08591	0.215729	3.62868	3.33362	0.5212	0.1436	0.0286185	0.0732692	0.675852	0.807434	0.032	0.187826	CD8 T-cells day 40
Eloc	chr1:16641725-16657042	-	15318	8	0.505568	0.939863	0.0428555	31.8103	31.225	0.5046	0.0159	0.0326228	0.0273973	0.680766	0.811868	0.378	0.460503	CD8 T-cells day 40
Pfkp	chr13:6579768-6648777	-	69010	15	0.507207	1.13918	0.0554951	7278.47	7012.93	0.5093	0.0001	0.0273887	0.0001	0.68404	0.814333	0.086	0.271233	CD8 T-cells day 40
B4galnt1	chr10:127165225-127172330	+	7106	12	0.521348	1.25773	0.0508044	1525.37	1500.29	0.5041	0.0003	0.0251211	0.0003	0.686681	0.816038	0.35	0.45963	CD8 T-cells day 40
Ubl5	chr9:20642878-20647140	+	4263	22	0.516902	1.37457	0.168175	2070.27	1892.03	0.5225	0.0003	0.0232857	0.0003	0.689281	0.817689	0.24	0.413265	CD8 T-cells day 40
Arl15	chr13:113794505-114157461	+	362957	24	0.47448	1.16495	-0.127235	3.67154	3.98555	0.4795	0.1306	0.0269035	0.0672096	0.692484	0.820046	0.024	0.160396	CD8 T-cells day 40
Pfdn6	chr17:33938821-33940343	-	1523	6	0.542489	0.865979	0.206451	6512.94	5967.93	0.5218	0.0001	0.0352294	0.0001	0.700065	0.827573	0.286	0.437755	CD8 T-cells day 40
Lbr	chr1:181815335-181843046	-	27712	24	0.521781	1.24399	0.169281	1993.74	1823.95	0.5222	0.0003	0.0254352	0.0003	0.708559	0.836149	0.152	0.346622	CD8 T-cells day 40
Cd226	chr18:89176967-89272229	+	95263	9	0.528248	0.780069	0.0163944	3.73866	3.80696	0.4955	0.1325	0.0391952	0.0759789	0.714574	0.841426	0.112	0.298814	CD8 T-cells day 40
Vamp8	chr6:72385223-72390703	-	5481	18	0.520031	1.21821	0.283582	23.2849	21.5299	0.5196	0.0223	0.0258721	0.0254077	0.715524	0.841426	0.472	0.490154	CD8 T-cells day 40
Plgrkt	chr19:29348599-29367390	-	18792	8	0.487575	0.893471	0.0582986	16.9778	17.0815	0.4985	0.0294	0.034248	0.0335879	0.736866	0.865016	0.46	0.485915	CD8 T-cells day 40
Ccnb2	chr9:70407692-70421547	-	13856	22	0.551782	0.991409	0.247928	722.854	667.248	0.52	0.0007	0.0310515	0.0007	0.743403	0.871175	0.258	0.424756	CD8 T-cells day 40
Bud31	chr5:145140362-145148078	+	7717	5	0.527309	0.85567	0.156969	9764.73	8875.22	0.5239	0.0001	0.0357317	0.0001	0.758635	0.887485	0.062	0.24	CD8 T-cells day 40
Tubb4b	chr2:25222160-25224702	-	2543	33	0.513984	0.998282	0.247012	5.27829	4.86791	0.5202	0.0986	0.030845	0.0576383	0.76427	0.892529	0.06	0.24	CD8 T-cells day 40
Eno1	chr4:150236721-150248879	+	12159	124	0.510939	2.9622	0.077609	129.612	123.92	0.5112	0.0039	0.0122569	0.00950602	0.77681	0.905607	0.33	0.458232	CD8 T-cells day 40
Gimap9	chr6:48676129-48679114	+	2986	5	0.53949	0.902062	0.18799	42.132	34.9736	0.5464	0.013	0.0339315	0.0271529	0.825486	0.960695	0.366	0.459836	CD8 T-cells day 40
Nusap1	chr2:119618298-119651244	+	32947	11	0.550595	0.445017	0.185867	2715	2493.61	0.5213	0.0002	0.0671544	0.0002	0.829132	0.963278	0.064	0.24	CD8 T-cells day 40
Cops3	chr11:59817795-59839838	-	22044	5	0.520396	0.539519	0.146389	2153.61	1944.64	0.5255	0.0002	0.0555039	0.0002	0.840662	0.974994	0.096	0.280519	CD8 T-cells day 40
Psmd14	chr2:61711694-61800376	+	88683	10	0.52593	1.07388	0.283533	16.1008	14.929	0.5189	0.0322	0.0289015	0.0311507	0.846507	0.98009	0.492	0.502421	CD8 T-cells day 40
H2ax	chr9:44334694-44336077	+	1384	39	0.479724	1.0378	-0.0230836	41.7978	46.7571	0.472	0.0113	0.0297899	0.0237957	0.878446	1	0.24	0.413265	CD8 T-cells day 40
Zeb2	chr2:44983632-45117395	-	133764	18	0.516917	0.860825	0.0899814	5.21964	4.96834	0.5123	0.0982	0.03552	0.0605474	0.882162	1	0.116	0.303488	CD8 T-cells day 40
Septin7	chr9:25252439-25308571	+	56133	5	0.51673	0.723368	0.066671	3355.92	3276.56	0.506	0.0002	0.0422487	0.0002	0.883247	1	0.152	0.346622	CD8 T-cells day 40
Uqcrc2	chr7:120635176-120659524	+	24349	15	0.505296	1.09622	0.231075	14511.5	13459.9	0.5188	0	0.0283418	0	0.883552	1	6.73211e-294	7.57363e-292	CD8 T-cells day 40
Rpn2	chr2:157279017-157326319	+	47303	21	0.480054	1.36082	0.060968	34.1069	34.339	0.4983	0.0146	0.0235014	0.0209315	0.928301	1	0.38	0.460503	CD8 T-cells day 40
Psmb2	chr4:126677630-126709714	+	32085	97	0.523659	2.54811	0.0735811	124.067	114.221	0.5207	0.0042	0.0137976	0.0106287	0.93558	1	0.194	0.387426	CD8 T-cells day 40
Bcl2	chr1:106538178-106714274	-	176097	6	0.512843	0.434708	0.258312	1.97576	1.83365	0.5187	0.2625	0.0692187	0.145004	0.941258	1	0.056	0.237273	CD8 T-cells day 40
Vim	chr2:13573927-13582826	+	8900	413	0.521392	9.97079	0.111192	25.3599	23.5262	0.5188	0.0205	0.00643155	0.0119958	0.961202	1	0.01	0.110656	CD8 T-cells day 40
Anp32e	chr3:95929246-95947390	+	18145	33	0.506688	1.20103	0.0740006	4126.59	4009.79	0.5072	0.0001	0.026228	0.0001	0.964681	1	0.13	0.32261	CD8 T-cells day 40
Ndufs6	chr13:73319838-73328542	-	8705	29	0.507111	1.48969	0.121858	16.8077	15.3234	0.5231	0.0311	0.0217397	0.0260439	0.968372	1	0.368	0.459836	CD8 T-cells day 40
Mt1	chr8:94179082-94180327	+	1246	16	0.503347	0.747423	0.132638	1.63272	1.61339	0.503	0.3081	0.0409244	0.143795	1	1	6.73211e-294	7.57363e-292	CD8 T-cells day 40
Pfdn2	chr1:171345670-171359254	+	13585	5	0.555279	0.716495	-0.0129391	39722.1	31662.3	0.5565	0	0.042688	0	1	1	0.002	0.0329268	CD8 T-cells day 40
Dut	chr2:125247190-125258608	+	11419	144	0.510193	2.95533	0.108118	6752.1	6488.38	0.51	0.0001	0.0123311	0.0001	1	1	0.002	0.0329268	CD8 T-cells day 40
Atp5g1	chr11:96068852-96075670	-	6819	66	0.468269	2.1512	-0.0168344	2952.34	3259.48	0.4753	0.0002	0.0158907	0.0002	1	1	0.002	0.0329268	CD8 T-cells day 40
Sf3b5	chr10:13005343-13009183	+	3841	34	0.515421	1.38488	0.163853	3581.64	3479.83	0.5072	0.0001	0.0231403	0.0001	1	1	0.004	0.05625	CD8 T-cells day 40
Arhgap30	chr1:171388954-171410298	+	21345	5	0.513913	0.838488	0.208108	3790.28	3638.52	0.5102	0.0001	0.0363835	0.0001	1	1	0.01	0.110656	CD8 T-cells day 40
Selenow	chr7:15917208-15922402	-	5195	21	0.568407	1.32646	0.0445312	5114.35	3858.59	0.57	0.0001	0.0240137	0.0001	1	1	0.01	0.110656	CD8 T-cells day 40
Lrmp	chr6:145115653-145174934	+	59282	8	0.524753	0.716495	-0.16319	13097.9	11727.2	0.5276	0	0.0426674	0	1	1	0.012	0.120896	CD8 T-cells day 40
Ndufs8	chr19:3908863-3912774	-	3912	20	0.518262	1.38488	0.146157	7995.99	7498.9	0.516	0.0001	0.023132	0.0001	1	1	0.014	0.129452	CD8 T-cells day 40
Prdx6	chr1:161240112-161251219	-	11108	7	0.538693	0.798969	0.224873	3872.8	3752.42	0.5079	0.0001	0.0382622	0.0001	1	1	0.016	0.14026	CD8 T-cells day 40
Pfdn5	chr15:102326116-102331873	+	5758	141	0.499565	3.23883	0.0375234	7636.42	7875.02	0.4923	0.0001	0.0113679	0.0001	1	1	0.022	0.159677	CD8 T-cells day 40
Uqcrfs1	chr13:30540308-30545362	-	5055	63	0.509906	2.18385	0.163863	3791.16	3531.85	0.5177	0.0001	0.0157333	0.0001	1	1	0.024	0.160396	CD8 T-cells day 40
Asf1b	chr8:83955507-83970197	+	14691	30	0.501599	0.975945	0.0995357	313160	285356	0.5232	0	0.0314154	0	1	1	0.034	0.192857	CD8 T-cells day 40
Knstrn	chr2:118814003-118853957	+	39955	6	0.498705	0.539519	0.10218	4564.77	4927.65	0.4809	0.0001	0.0555951	0.0001	1	1	0.036	0.197561	CD8 T-cells day 40
Tle5	chr10:81559488-81566362	+	6875	23	0.540837	1.24399	-0.0506261	14745.9	13067.4	0.5302	0	0.0254047	0	1	1	0.04	0.209302	CD8 T-cells day 40
Cox5b	chr1:36691449-36693681	+	2233	156	0.514674	3.55155	0.122557	4954.28	4726.64	0.5118	0.0001	0.0106837	0.0001	1	1	0.044	0.221918	CD8 T-cells day 40
Fkbp8	chr8:70527724-70535328	+	7605	24	0.49406	1.36082	0.0782848	5432.29	5507.79	0.4965	0.0001	0.0234759	0.0001	1	1	0.05	0.225	CD8 T-cells day 40
Ssna1	chr2:25271039-25272438	-	1400	8	0.513969	0.829897	0.0829363	2736.1	2466.24	0.5259	0.0002	0.0368081	0.0002	1	1	0.054	0.236688	CD8 T-cells day 40
Ppp3ca	chr3:136670124-136937727	+	267604	10	0.466226	1.05498	0.00602379	3.90026	4.33301	0.4737	0.1215	0.0293593	0.0653618	1	1	0.056	0.237273	CD8 T-cells day 40
Ndufc2	chr7:97400003-97407802	+	7800	52	0.501038	1.75258	0.160465	14692	13692	0.5176	0	0.0188732	0	1	1	0.058	0.237273	CD8 T-cells day 40
S100a4	chr3:90603771-90606045	+	2275	30	0.510186	1.40034	0.107609	3455.23	3381.9	0.5054	0.0001	0.0229235	0.0001	1	1	0.064	0.24	CD8 T-cells day 40
Naca	chr10:128035575-128048637	+	13063	475	0.51804	9.95189	0.0597155	4104.54	3785.95	0.5202	0.0001	0.0064844	0.0001	1	1	0.076	0.260406	CD8 T-cells day 40
Gimap6	chr6:48701582-48708225	-	6644	70	0.528464	2.32818	0.0972397	10.6222	10.5239	0.5023	0.0473	0.0148676	0.0276964	1	1	0.088	0.271233	CD8 T-cells day 40
Txn2	chr15:77915047-77929006	-	13960	8	0.492802	0.890034	0.0703893	3522.46	3522.75	0.5	0.0001	0.0344099	0.0001	1	1	0.096	0.280519	CD8 T-cells day 40
Rasgrp2	chr19:6399340-6415216	+	15877	36	0.468796	1.57732	0.0334553	2891.44	3033.58	0.488	0.0002	0.0207198	0.0002	1	1	0.098	0.282692	CD8 T-cells day 40
Rinl	chr7:28788969-28798963	+	9995	48	0.522902	1.98625	0.307227	10.1265	9.54117	0.5149	0.0508	0.017011	0.0304288	1	1	0.106	0.295661	CD8 T-cells day 40
Ap2s1	chr7:16738410-16749294	+	10885	86	0.486322	2.5189	0.0238906	9518.77	10387.8	0.4782	0.0001	0.0139947	0.0001	1	1	0.112	0.298814	CD8 T-cells day 40
Ssr2	chr3:88575876-88588419	+	12544	46	0.497972	1.72509	0.0486348	4959.91	5372.37	0.48	0.0001	0.0191296	0.0001	1	1	0.12	0.30916	CD8 T-cells day 40
Ezr	chr17:6738041-6782784	-	44744	12	0.511008	1.10137	0.0627358	2768.33	2513.34	0.5241	0.0002	0.028225	0.0002	1	1	0.126	0.316171	CD8 T-cells day 40
Exosc3	chr4:45316613-45342732	-	26120	5	0.523016	0.754296	0.0835234	2774.02	2432.71	0.5328	0.0002	0.0405011	0.0002	1	1	0.15	0.345563	CD8 T-cells day 40
Maml2	chr9:13297957-13709388	+	411432	11	0.490174	0.831615	0.0685314	4.90486	5.07323	0.4916	0.1002	0.0367575	0.0621171	1	1	0.164	0.361765	CD8 T-cells day 40
Cyb5b	chr8:107150640-107187471	+	36832	7	0.502146	0.749141	0.142958	4.11511	4.137	0.4987	0.1212	0.0408295	0.0727579	1	1	0.166	0.364984	CD8 T-cells day 40
Spn	chr7:127132232-127137823	-	5592	19	0.51447	1.20447	0.135279	7.67928	7.43675	0.508	0.0662	0.0261296	0.0422473	1	1	0.168	0.36699	CD8 T-cells day 40
Eif1	chr11:100319885-100322096	+	2212	14	0.482576	1.2457	0	4272.46	4731.99	0.4745	0.0001	0.0253741	0.0001	1	1	0.172	0.370927	CD8 T-cells day 40
Ccdc12	chr9:110656503-110711606	+	55104	24	0.519463	1.48454	0.171565	1649.15	1574.39	0.5116	0.0003	0.0217902	0.0003	1	1	0.174	0.37125	CD8 T-cells day 40
Bcas2	chr3:103171655-103179166	+	7512	14	0.456182	1.09966	-0.0199915	2293.96	2682.84	0.4609	0.0002	0.0283027	0.0002	1	1	0.18	0.375	CD8 T-cells day 40
Malat1	chr19:5795690-5802672	-	6983	556	0.50565	20.6306	0.121632	58.0056	54.4519	0.5158	0.0089	0.00605303	0.00734288	1	1	0.18	0.375	CD8 T-cells day 40
Sf3b6	chr12:4817544-4827659	+	10116	67	0.506381	2.00515	0.147452	1844.36	1773.14	0.5098	0.0003	0.0168759	0.0003	1	1	0.182	0.378	CD8 T-cells day 40
Cdca8	chr4:124918465-124939311	-	20847	19	0.546857	0.771478	0.229201	4649.8	3537.61	0.5679	0.0001	0.0395763	0.0001	1	1	0.186	0.382774	CD8 T-cells day 40
H13	chr2:152669461-152708670	+	39210	31	0.475443	1.39347	0	1380.46	1542.72	0.4722	0.0003	0.0230316	0.0003	1	1	0.22	0.405362	CD8 T-cells day 40
Canx	chr11:50293961-50325673	-	31713	16	0.50753	1.03093	0.0578441	86.7831	93.7497	0.4807	0.0055	0.0299662	0.0217086	1	1	0.23	0.409631	CD8 T-cells day 40
Sugt1	chr14:79587691-79635196	+	47506	6	0.570847	0.862543	0.192645	1331.98	1022.05	0.5658	0.0004	0.0354505	0.0004	1	1	0.234	0.412402	CD8 T-cells day 40
Smc6	chr12:11265886-11319785	+	53900	30	0.496856	1.39003	0.131006	1151.39	1154.04	0.4994	0.0004	0.0230623	0.0004	1	1	0.234	0.412402	CD8 T-cells day 40
Ftl1	chr7:45457944-45459884	-	1941	17	0.518442	1.11512	0.368284	8.27087	7.85222	0.513	0.062	0.0279565	0.0418484	1	1	0.236	0.412982	CD8 T-cells day 40
Hnrnpa2b1	chr6:51460932-51469894	-	8963	7	0.501662	0.829897	0.104337	4028.55	4008.99	0.5012	0.0001	0.0367828	0.0001	1	1	0.238	0.412982	CD8 T-cells day 40
Cd53	chr3:106759921-106790149	-	30229	85	0.529384	2.40893	0.048563	121.554	109.981	0.525	0.0043	0.0144493	0.0110934	1	1	0.244	0.416165	CD8 T-cells day 40
Cst7	chr2:150570415-150578944	+	8530	21	0.488058	1.26289	0.245287	8.57079	8.82829	0.4926	0.0575	0.0250732	0.0382517	1	1	0.252	0.42	CD8 T-cells day 40
Hnrnpab	chr11:51600100-51606847	-	6748	21	0.457236	1.10997	0.112168	5612.9	6761.58	0.4536	0.0001	0.0280998	0.0001	1	1	0.26	0.424939	CD8 T-cells day 40
Exosc8	chr3:54728678-54735393	-	6716	28	0.503772	1.27491	0.281976	828.135	772.767	0.5173	0.0006	0.0248384	0.0006	1	1	0.266	0.425647	CD8 T-cells day 40
Timm13	chr10:80899450-80900969	-	1520	14	0.513646	1.22337	0.27486	8.79874	8.3937	0.5118	0.0582	0.025777	0.0389784	1	1	0.27	0.426815	CD8 T-cells day 40
H2-D1	chr17:35262730-35267499	+	4770	41	0.493422	1.84021	0.109878	1090.7	1138.3	0.4893	0.0004	0.0181158	0.0004	1	1	0.276	0.432251	CD8 T-cells day 40
Glipr2	chr4:43957401-43979118	+	21718	33	0.493101	1.69416	0.0389941	13.167	13.3071	0.4974	0.0378	0.0194748	0.0271053	1	1	0.298	0.442088	CD8 T-cells day 40
Fyn	chr10:39368855-39565381	+	196527	27	0.483797	1.2354	0.0427496	10.9801	11.5795	0.4867	0.0443	0.0255581	0.0335566	1	1	0.298	0.442088	CD8 T-cells day 40
Sri	chr5:8046078-8069379	+	23302	67	0.517002	2.34364	0.076321	116.5	115.44	0.5023	0.0043	0.014785	0.0113132	1	1	0.308	0.450976	CD8 T-cells day 40
Chsy1	chr7:66109515-66173798	+	64284	5	0.498915	0.766323	0.278156	6.38858	6.37035	0.5007	0.0784	0.0399047	0.0558992	1	1	0.31	0.451944	CD8 T-cells day 40
Dock2	chr11:34226815-34783892	-	557078	83	0.503276	2.38144	0.153929	20.7702	19.6503	0.5139	0.0247	0.0145882	0.0189311	1	1	0.318	0.457676	CD8 T-cells day 40
Smchd1	chr17:71344489-71475343	-	130855	10	0.51784	0.792096	0.427421	9.24055	8.68957	0.5154	0.0558	0.0385956	0.0464598	1	1	0.322	0.458232	CD8 T-cells day 40
Actr3	chr1:125392905-125435727	-	42823	13	0.478395	1.17182	0.0519011	92.3308	103.854	0.4706	0.0051	0.0267652	0.0194608	1	1	0.328	0.458232	CD8 T-cells day 40
Tes	chr6:17065149-17105828	+	40680	6	0.508288	0.871134	0.0390998	91.6996	94.1713	0.4934	0.0054	0.0351061	0.0250359	1	1	0.332	0.458232	CD8 T-cells day 40
Ubash3b	chr9:41011098-41161697	-	150600	7	0.56057	0.776632	-0.0935741	8.26165	6.66936	0.5533	0.067	0.0393701	0.0512201	1	1	0.358	0.459836	CD8 T-cells day 40
Def6	chr17:28207778-28228608	+	20831	8	0.505908	1.16495	-0.00560271	12.6835	13.6508	0.4816	0.038	0.0269035	0.0320451	1	1	0.358	0.459836	CD8 T-cells day 40
Myo1f	chr17:33555707-33607764	+	52058	67	0.477048	2.2457	0.0562682	23.0479	23.6782	0.4933	0.0214	0.0153287	0.0181628	1	1	0.36	0.459836	CD8 T-cells day 40
Sf3b2	chr19:5273932-5295455	-	21524	21	0.475734	1.27491	-0.0502343	44.8926	53.3061	0.4572	0.0102	0.0248674	0.020155	1	1	0.368	0.459836	CD8 T-cells day 40
Commd3	chr2:18672384-18676231	+	3848	6	0.514377	0.749141	0.116645	9.04363	8.49674	0.5156	0.057	0.0408295	0.0483781	1	1	0.374	0.459836	CD8 T-cells day 40
Cox6a1	chr5:115345642-115348981	-	3340	77	0.501903	2.34021	0.073529	20.3656	19.8553	0.5063	0.0249	0.0148033	0.0191479	1	1	0.374	0.459836	CD8 T-cells day 40
Iqgap1	chr7:80711583-80825974	-	114392	8	0.521985	1.06873	0.287658	41.4712	38.6323	0.5177	0.0125	0.0290247	0.0237504	1	1	0.384	0.46178	CD8 T-cells day 40
Hcls1	chr16:36934983-36963212	+	28230	27	0.505958	1.53265	0.172909	16.4434	15.324	0.5176	0.0315	0.0212161	0.0258529	1	1	0.388	0.46178	CD8 T-cells day 40
Arhgdia	chr11:120578104-120581624	-	3521	113	0.510347	2.70619	0.0817087	122.223	121.647	0.5012	0.0041	0.0131475	0.0101651	1	1	0.39	0.46178	CD8 T-cells day 40
Grap2	chr15:80572594-80652854	+	80261	48	0.51005	1.83162	0.0990641	65.4443	60.0197	0.5216	0.008	0.0182234	0.0149695	1	1	0.39	0.46178	CD8 T-cells day 40
Cdc42se1	chr3:95228732-95236409	+	7678	15	0.513627	1.14777	0.221492	12.6845	12.5312	0.503	0.0397	0.0272564	0.0329217	1	1	0.4	0.463918	CD8 T-cells day 40
Ddx39b	chr17:35241746-35253707	+	11962	12	0.522713	1.01031	0.213595	34.031	32.6637	0.5102	0.015	0.0305123	0.0256737	1	1	0.408	0.469864	CD8 T-cells day 40
Mllt3	chr4:87769925-88033364	-	263440	5	0.515056	0.69244	0.0764521	38.0255	33.6558	0.5305	0.014	0.0442015	0.0342568	1	1	0.41	0.469864	CD8 T-cells day 40
Ndufa2	chr18:36742332-36744557	-	2226	57	0.487448	2.03608	0.0999669	24.2338	24.9006	0.4932	0.0204	0.0166571	0.0186528	1	1	0.42	0.472831	CD8 T-cells day 40
Micos13	chr17:56607452-56609771	-	2320	6	0.525027	0.828179	0.408696	11.4986	10.8682	0.5141	0.0447	0.0369096	0.0411407	1	1	0.446	0.477857	CD8 T-cells day 40
Zap70	chr1:36761798-36782818	+	21021	10	0.497003	1.15636	0.0653408	28.951	30.9022	0.4837	0.0167	0.0270786	0.0240711	1	1	0.448	0.478481	CD8 T-cells day 40
Sdf4	chr4:155992872-156013610	+	20739	10	0.510433	1.16495	0.158939	17.6558	16.6864	0.5141	0.0291	0.0269035	0.0286653	1	1	0.458	0.485915	CD8 T-cells day 40
H2aj	chr6:136808244-136810074	+	1831	32	0.507258	1.57216	0.142444	61.8372	58.0538	0.5158	0.0083	0.0207585	0.0167432	1	1	0.46	0.485915	CD8 T-cells day 40
Trir	chr8:85026823-85030286	+	3464	51	0.485055	1.95017	0.0503735	79.0818	83.3069	0.487	0.0062	0.0172778	0.0136668	1	1	0.46	0.485915	CD8 T-cells day 40
Icos	chr1:60977927-61000320	+	22394	5	0.492908	0.647766	0.136502	10.5519	10.1253	0.5103	0.0484	0.0471607	0.0492576	1	1	0.478	0.492595	CD8 T-cells day 40
Psmd13	chr7:140881968-140898643	+	16676	23	0.504327	1.4811	0.209177	22.1423	21.8505	0.5033	0.0227	0.021848	0.0229249	1	1	0.478	0.492595	CD8 T-cells day 40
Atp5h	chr11:115415689-115419962	-	4274	259	0.524573	4.66495	0.130009	57.7238	49.8518	0.5366	0.0093	0.00900672	0.00942867	1	1	0.496	0.50574	CD8 T-cells day 40
Nap1l1	chr10:111473223-111498150	+	24928	47	0.497577	1.65808	0.103901	27.0962	28.1408	0.4905	0.0181	0.0198358	0.0198606	1	1	0.508	0.515639	CD8 T-cells day 40

## Sheet: Supp Table 4
FDR = 0.05				FDR = 0.1
	Group-mean				Group-mean
	Sensitivity	Specificity			Sensitivity	Specificity
ASPEN	85.35	100		ASPEN	90.24	100
scDALI	82.8	100		scDALI	88.03	100
Airpart	78.62	99.5		Airpart	84.18	99.33
Group-mean sensitivity by gene expression levels
	Log(TPM) < 3			Log(TPM) >= 3 & < 8			Log(TPM) > 8
FDR	0.001	0.05	0.1	0.001	0.05	0.1	0.001	0.05	0.1
ASPEN	18.14	67.51	78.06	80.41	96.62	97.97	100	100	100
scDALI	21.1	61.18	73	82.09	96.96	97.97	100	100	100
Airpart	11.81	52.32	64.56	76.35	95.61	96.96	100	100	100
Group-mean specificity by gene expression levels
	Log(TPM) < 3			Log(TPM) >= 3 & < 8			Log(TPM) > 8
FDR	0.001	0.05	0.1	0.001	0.05	0.1	0.001	0.05	0.1
ASPEN	100	100	100	100	100	100	100	100	100
scDALI	100	100	100	100	100	100	100	100	100
Airpart	100	100	100	100	100	100	100	95	93.33

## Sheet: Supp Table 5
FDR = 0.05			FDR = 0.1
Group-var			Group-var
Sensitivity	Specificity		Sensitivity	Specificity
58.25	100		64.14	100
Group-var sensitivity by gene expression levels
	Log(TPM) < 3			Log(TPM) >= 3 & < 8			Log(TPM) > 8
FDR	0.001	0.05	0.1	0.001	0.05	0.1	0.001	0.05	0.1
Sensitivity	1.69	16.88	26.58	61.15	83.11	87.16	100	100	100
Group-var specificity by gene expression levels
	Log(TPM) < 3			Log(TPM) >= 3 & < 8			Log(TPM) > 8
FDR	0.001	0.05	0.1	0.001	0.05	0.1	0.001	0.05	0.1
Specificity	100	100	100	100	100	100	100	100	100

## Sheet: Supp Table 6
gene	gene_coord	gene_strand	gene_length	n_cells	meanGE	meanAR	log2FC	mu_global	theta_global	theta_common_global	theta_shrunk_global	mu_RGCs	mu_IPCs	theta_RGCs	theta_IPCs	theta_shrunk_RGCs	theta_shrunk_IPCs	pval_group_mean	FDR_group_mean	pval_group_var	FDR_group_var	ASD	NAP
Pcp4	chr16:96467606-96525793	+	58188	316	2.22249	0.60853	0.354118	0.5832	0.2897	0.00997874	0.116546	0.6194	0.5602	0.217	0.3268	0.0960848	0.132899	2.85996e-108	1.33846e-105	2.86741e-05	0.000183829	0	0
Tubb2a	chr13:34074274-34078007	-	3734	92	0.947343	0.589926	0.519374	0.5817	1.4409	0.0245912	0.563278	0.5611	0.6071	1.4694	1.3366	0.57607	0.552269	7.49171e-51	1.75306e-48	1	1	0	0
Selenow	chr7:15917208-15922402	-	5195	1549	8.10769	0.625885	0.718297	0.6282	0.0304	0.00595389	0.0154425	0.6317	0.6253	0.0276	0.0327	0.0153039	0.0177038	7.36753e-30	1.14933e-27	4.61599e-06	4.59635e-05	0	0
Ndufc2	chr7:97400003-97407802	+	7800	1552	10.0731	0.55449	0.275195	0.5489	0.035	0.00599211	0.0172144	0.5435	0.5554	0.0309	0.0426	0.0159247	0.0214791	2.31306e-29	2.70628e-27	6.28836e-05	0.000309785	0	0
Atxn7l3b	chr10:112925430-112929001	-	3572	752	3.9222	0.437716	-0.179521	0.4596	0.0654	0.0070768	0.0294689	0.4495	0.4682	0.0565	0.0719	0.0285197	0.034009	1.3023e-25	1.21895e-23	0.000145746	0.000637471	0	0
Map1b	chr13:99421446-99516540	-	95095	577	3.69734	0.60303	0.462448	0.5746	0.0701	0.00727811	0.0313855	0.577	0.5724	0.0536	0.0843	0.027955	0.0387901	2.02018e-25	1.57574e-23	9.5415e-06	7.83407e-05	0	0
Fau	chr19:6057844-6059524	+	1681	1947	17.232	0.50362	0.0280696	0.4843	0.0158	0.00683037	0.0104721	0.4763	0.4911	0.0109	0.0201	0.00806072	0.0132217	1.12603e-24	7.52829e-23	0.000329387	0.00124371	0	0
Uqcr10	chr11:4701973-4704342	-	2370	976	5.43169	0.567208	0.383522	0.5543	0.0267	0.00629182	0.0142587	0.5439	0.5687	0.0136	0.0558	0.0103408	0.0276709	6.37449e-20	3.72908e-18	7.11189e-12	5.54727e-10	0	0
Mir99ahg	chr16:77236317-77773427	+	537111	596	3.3852	0.528584	0.184842	0.5281	0.0509	0.00761262	0.0243134	0.5299	0.5266	0.0481	0.0532	0.0263153	0.0273719	2.31275e-19	1.20263e-17	0.000297727	0.00116603	0	0
Ndufv3	chr17:31520115-31531331	+	11217	778	4.15228	0.453366	-0.223033	0.4451	0.0334	0.00689821	0.0172	0.4195	0.4648	0.0226	0.038	0.0157032	0.0207591	3.30413e-17	1.54633e-15	0.000756363	0.00224596	0	0
Tuba1b	chr15:98931425-98934565	-	3141	306	2.26803	0.946789	4.83094	0.9594	0.3111	0.00982638	0.124573	0.9759	0.9418	0.1205	0.4521	0.0554214	0.183021	5.14042e-14	2.18701e-12	1	1	0	0
Ndufc1	chr3:51404677-51408988	-	4312	1179	6.0982	0.537839	0.198516	0.5245	0.0221	0.00613318	0.012408	0.518	0.5303	0.0126	0.0337	0.0100675	0.0185103	8.44491e-14	3.29351e-12	3.17569e-06	3.62494e-05	0	0
Cox7c	chr13:86044816-86046904	-	2089	1352	8.05266	0.533496	0.169226	0.5159	0.0016	0.00595502	0.00450656	0.4942	0.5419	0.0012	0.001	0.00501488	0.00582116	1.11936e-13	4.0297e-12	0.00738947	0.0136691	0	0
Stmn4	chr14:66344296-66361680	+	17385	54	0.813093	0.6173	0.505123	0.5862	0.1509	0.0300798	0.0769981	0.6158	0.5661	0.089	0.1869	0.066382	0.099472	1.07103e-12	3.58029e-11	6.96739e-05	0.000336158	0	0
Ecrg4	chr1:43730602-43742578	+	11977	70	0.613378	0.883357	2.87915	0.8867	0.2996	0.0433192	0.142135	0.8888	0.8857	0.3365	0.2053	0.156189	0.139131	2.41275e-12	7.52777e-11	0.00411058	0.00862669	0	0
Ppib	chr9:66060222-66066623	+	6402	950	4.85721	0.537276	0.232346	0.5334	0.0176	0.00650015	0.0109394	0.5126	0.5534	0.0014	0.0345	0.00651119	0.0192981	5.15881e-12	1.50895e-10	1.70303e-06	2.21394e-05	0	0
Gas5	chr1:161034422-161038539	+	4118	753	4.05455	0.578786	0.469506	0.5697	0.0249	0.00697087	0.0140198	0.5859	0.5569	0.0223	0.027	0.0156426	0.016686	7.99123e-12	2.19994e-10	0.000260322	0.00104129	0	0
Calm1	chr12:100199435-100209814	+	10380	535	3.33776	0.611688	0.58614	0.5914	0.0348	0.00767023	0.0182372	0.5822	0.5996	0.0249	0.0448	0.0170469	0.0246568	7.67868e-11	1.99646e-09	6.13994e-05	0.000308978	0	0
Cox8a	chr19:7215153-7217616	-	2464	1711	11.0043	0.548863	0.296209	0.5332	0.0014	0.00604729	0.00449103	0.5247	0.5459	0.001	0.0123	0.00446943	0.00992911	8.55671e-11	2.10765e-09	1.35293e-11	7.91466e-10	0	0
Gadd45g	chr13:51846678-51848468	+	1791	73	0.723435	0.526739	0.0397879	0.5124	0.4045	0.0350789	0.176575	0.5221	0.5034	0.222	0.5355	0.121537	0.235049	1.12992e-10	2.64401e-09	0.000217002	0.000898734	0	0
Aprt	chr8:122574635-122576909	-	2275	226	2.02941	0.512018	0.0252668	0.4975	0.0676	0.0107249	0.0326929	0.4885	0.5069	0.0583	0.0825	0.0332648	0.0433678	1.60867e-10	3.58504e-09	3.33423e-05	0.000198658	0	0
Thrsp	chr7:97412938-97417730	-	4793	20	0.24241	0.665463	1.05772	0.6655	1.071	0.108264	0.477593	0.6543	0.6829	0.8469	1.6872	0.386511	0.773435	1.695e-09	3.52076e-08	0.00508131	0.0102062	0	0
Atpif1	chr4:132530555-132533659	-	3105	1701	9.65275	0.601437	0.596605	0.5869	0.0115	0.00597356	0.00827819	0.5899	0.5852	0.0175	0.007	0.0113261	0.00786602	1.73029e-09	3.52076e-08	0.00285483	0.00651753	0	0
Selenom	chr11:3514684-3517351	+	2668	47	0.978178	0.509423	0.11037	0.4998	0.1031	0.0235851	0.0545939	0.4772	0.5228	0.0671	0.1573	0.0476254	0.0890724	4.17501e-09	8.14126e-08	1.09571e-06	1.46512e-05	0	0
Fos	chr12:85473890-85477273	+	3384	219	1.80503	0.512984	0.118153	0.514	0.0978	0.0118638	0.0449069	0.5168	0.5107	0.089	0.1121	0.0444454	0.0601614	1.18543e-08	2.21913e-07	0.00276834	0.00638217	0	0
App	chr16:84949685-85173766	-	224082	166	1.76613	0.507465	0.0679299	0.5004	0.0773	0.0121009	0.0372773	0.479	0.517	0.0402	0.1129	0.0296113	0.055116	1.40729e-08	2.53312e-07	5.83867e-05	0.000300274	0	0
Dynlrb1	chr2:155236533-155250277	+	13745	540	3.31689	0.577808	0.516791	0.5764	0.0272	0.00769622	0.0153681	0.5803	0.573	0.0339	0.0208	0.0209173	0.0152425	1.79395e-08	3.10951e-07	0.00426111	0.00884107	0	0
Pantr1	chr1:42590782-42694842	-	104061	874	4.98909	0.488008	-0.0721636	0.4861	0.016	0.00644492	0.0102957	0.4811	0.4909	0.0098	0.0234	0.00968208	0.0149587	2.18017e-08	3.644e-07	3.29348e-05	0.000198658	0	0
Chl1	chr6:103510586-103750211	+	239626	26	0.469639	0.552779	0.0588937	0.5261	0.3802	0.0589247	0.18296	0.5246	0.5274	0.3742	0.3869	0.184353	0.207891	4.47123e-08	7.21564e-07	0.0098879	0.0175286	0	0
Nme1	chr11:93956979-93968521	-	11543	1185	6.46964	0.531329	0.182896	0.523	0.0018	0.00607248	0.00465941	0.5165	0.5306	0.0013	0.0155	0.00562316	0.0115067	5.45124e-08	8.24196e-07	3.1524e-09	1.03956e-07	0	0
Ndufa4	chr6:11900292-11907497	-	7206	1549	8.39564	0.566892	0.365491	0.5511	0.0096	0.00595042	0.00754152	0.5405	0.5621	0.0071	0.0121	0.0072664	0.00993681	5.45942e-08	8.24196e-07	0.000333043	0.00124371	0	0
Atp5g1	chr11:96068852-96075670	-	6819	988	5.35674	0.49549	-0.0550257	0.4778	0.0122	0.00631463	0.00876732	0.4592	0.4995	0.0117	0.0013	0.00980176	0.00676859	1.41831e-07	2.07428e-06	1	1	0	0
Fmc1	chr6:38533502-38539449	+	5948	125	1.5612	0.562451	0.415037	0.566	0.0605	0.0136209	0.0318928	0.5628	0.5691	0.0357	0.1279	0.0261909	0.0681876	1.84446e-07	2.61579e-06	8.09768e-08	1.45758e-06	0	0
Nenf	chr1:191306789-191318194	-	11406	39	0.895636	0.436252	-0.277789	0.4318	0.1483	0.0264724	0.0736489	0.463	0.3937	0.154	0.1359	0.0801981	0.0894042	8.73879e-07	1.20287e-05	0.000403083	0.00141773	0	0
Eif3k	chr7:28971372-28981864	-	10493	396	2.79886	0.562873	0.432577	0.5565	0.0031	0.00849936	0.00674205	0.5748	0.5402	0.002	0.0276	0.0097165	0.0189242	9.33039e-07	1.24761e-05	5.34198e-09	1.25002e-07	0	0
Cox6c	chr15:35925886-35938246	-	12361	1058	5.80218	0.502042	0.0499134	0.5051	0.0122	0.0061947	0.0086888	0.5072	0.5029	0.0013	0.0264	0.00574167	0.0159825	1.11135e-06	1.44475e-05	1.19444e-05	9.37703e-05	0	0
Sdhaf4	chr1:23995939-24005656	-	9718	104	1.48956	0.448535	-0.30065	0.4398	0.0467	0.0142899	0.0270903	0.4827	0.4127	0.0552	0.0407	0.0405162	0.0285255	1.43931e-06	1.77262e-05	0.00403054	0.00849681	0	0
Atox1	chr11:55446641-55461239	-	14599	480	3.08159	0.556469	0.361676	0.5476	0.0219	0.0080196	0.0135672	0.5479	0.5472	0.0133	0.0335	0.013102	0.0208055	1.4167e-06	1.77262e-05	4.35931e-05	0.000237228	0	0
Ptma	chr1:86526726-86530712	+	3987	218	1.9075	0.855241	2.56417	0.8605	0.0213	0.0112999	0.015487	0.8809	0.8462	0	0.0494	0	0.0291699	1.6908e-06	2.02896e-05	2.15643e-05	0.000149596	0	0
Slc1a2	chr2:102658659-102790784	+	132126	104	1.15275	0.529717	0.232063	0.5282	0.0793	0.019147	0.0426501	0.5349	0.5209	0.0569	0.1082	0.0401786	0.0656603	3.11117e-06	3.64006e-05	3.39587e-05	0.000198658	0	0
Timm13	chr10:80899450-80900969	-	1520	693	3.84203	0.539839	0.269244	0.5303	0.0024	0.00714529	0.00558967	0.5144	0.5499	0.0001	0.0017	0.0001	0.00818975	3.7639e-06	4.29635e-05	0.0239309	0.0374571	0	0
Epb41l4aos	chr18:33794892-33795986	+	1095	20	0.815939	0.566919	0.479719	0.5625	0.1528	0.0299411	0.0776288	0.5433	0.5775	0.1842	0.1238	0.0994873	0.0784668	5.08837e-06	5.6699e-05	0.0229665	0.0360682	0	0
Snhg8	chr3:123507552-123508404	-	853	68	1.1722	0.589464	0.654643	0.5801	0.0991	0.018758	0.0499145	0.5574	0.6022	0.0883	0.1069	0.0527665	0.0630024	5.69715e-06	6.20062e-05	0.00157303	0.00409616	0	0
Ldha	chr7:46841475-46855627	+	14153	136	1.19592	0.526946	0.148401	0.5069	0.0559	0.0183067	0.0332139	0.4607	0.5705	0.0806	0.0128	0.0464253	0.0338089	7.74762e-06	8.24065e-05	0.0122904	0.0207649	0	0
Sh3bgrl3	chr4:134127406-134128789	-	1384	74	1.3055	0.544961	0.368267	0.5457	0.0027	0.016507	0.0118331	0.5428	0.5494	0.018	0.0561	0.0228561	0.0432162	1.86186e-05	0.000193634	1.09306e-11	7.30792e-10	0	0
Nol7	chr13:43398390-43407097	+	8708	219	1.9426	0.52166	0.165079	0.5073	0.0018	0.0111246	0.0079672	0.5069	0.5131	0.0499	0.0501	0.0301029	0.0322783	1.94146e-05	0.000197523	2.10147e-11	1.09277e-09	0	0
Eif3f	chr7:108934417-108942951	+	8535	460	2.84393	0.567452	0.382304	0.5547	0.0233	0.00841488	0.0143576	0.5644	0.5469	0.0223	0.0241	0.017821	0.0171386	3.33685e-05	0.000332265	0.00498277	0.0100514	0	0
Dtymk	chr1:93792576-93801934	-	9359	90	1.14943	0.556754	0.443254	0.5402	0.1165	0.0192151	0.0568213	0.5479	0.5309	0.1308	0.0947	0.0674682	0.0623934	4.16142e-05	0.000405738	0.0144926	0.0241371	0	0
Cfl1	chr19:5490455-5495201	+	4747	901	4.88757	0.624616	0.677785	0.6198	0.0149	0.00648699	0.00990549	0.6079	0.6316	0.0126	0.017	0.0106497	0.0127169	4.43469e-05	0.000423558	0.000363341	0.00129804	0	0
Gng3	chr19:8836933-8839194	-	2262	35	0.701139	0.607191	0.594824	0.5986	0.1747	0.0365381	0.0902646	0.6274	0.5826	0.1809	0.1652	0.10926	0.0940693	6.91248e-05	0.000647008	0.0139594	0.0234158	0	0
Cstb	chr10:78425669-78427622	+	1954	72	1.28558	0.49372	-0.000994619	0.4938	0.0906	0.0168027	0.0454064	0.4974	0.4905	0.1105	0.0636	0.0590488	0.0449087	8.31011e-05	0.000762575	0.0143734	0.0240242	0	0
Coa3	chr11:101277968-101279114	-	1147	131	1.71632	0.505291	0.0978721	0.4997	0.0018	0.0124257	0.00881909	0.5006	0.4994	0.0002	0.037	0.0002	0.0284552	8.78904e-05	0.000784407	3.56491e-08	6.95157e-07	0	0
Ndufb2	chr6:39592574-39603382	+	10809	199	1.99905	0.493145	-0.014742	0.4827	0.0016	0.0108595	0.00771771	0.4849	0.4815	0.0126	0.0412	0.0158917	0.028115	9.05085e-05	0.000784407	3.33191e-09	1.03956e-07	0	0
Ndufa6	chr15:82350140-82354322	-	4183	217	2.07116	0.511243	0.0821685	0.5124	0.0015	0.0105482	0.0074759	0.5154	0.5091	0.003	0.0669	0.0129841	0.0362308	8.96067e-05	0.000784407	1.08733e-10	5.08871e-09	0	0
Manf	chr9:106838312-106891979	-	53668	256	2.17979	0.539189	0.331224	0.5398	0.0015	0.0101291	0.00720149	0.5421	0.5394	0.0116	0.0438	0.0140702	0.0290429	0.000140781	0.00119792	5.26834e-09	1.25002e-07	0	0
Ndufb10	chr17:24722060-24724478	-	2419	232	2.2277	0.548242	0.381886	0.5489	0.0042	0.00996088	0.00811668	0.5438	0.5546	0.0272	0.0164	0.0207969	0.0169027	0.000154072	0.00128761	1.57522e-07	2.63287e-06	0	0
Tle5	chr10:81559488-81566362	+	6875	144	1.52562	0.523774	0.210379	0.5192	0.0023	0.0139424	0.010002	0.5374	0.5068	0.018	0.0561	0.0251186	0.0344644	0.000168135	0.00138048	7.20006e-09	1.60458e-07	0	0
Rac1	chr5:143503634-143528036	-	24403	51	1.16461	0.510456	0.0823967	0.5095	0.067	0.0189077	0.0378226	0.5163	0.5016	0.0611	0.0786	0.0409109	0.0555375	0.000172606	0.00139275	0.000301473	0.00116603	0	0
Apba2	chr7:64501706-64753878	+	252173	40	0.948767	0.577126	0.366001	0.572	0.0923	0.0245429	0.0511198	0.6254	0.536	0.0576	0.1208	0.0510575	0.068916	0.000182741	0.00144954	0.00035482	0.00127735	0	0
Eid1	chr2:125673095-125674785	+	1691	15	0.635199	0.528352	0.243536	0.5228	0.338	0.0414639	0.155502	0.55	0.5009	0.3591	0.3089	0.172477	0.159137	0.000230832	0.00180049	0.100821	0.142983	0	0
Fxyd6	chr9:45370185-45396159	+	25975	68	1.12524	0.535327	0.220662	0.5308	0.0642	0.0197282	0.0372965	0.5042	0.55	0.0527	0.0691	0.0436337	0.0458046	0.000246612	0.00189204	0.0029035	0.0065963	0	0
Pomp	chr5:147860461-147876456	+	15996	157	1.89231	0.521326	0.128923	0.5095	0.0016	0.0113783	0.0080574	0.5186	0.5009	0	0.0581	0	0.0355384	0.000281054	0.00212151	4.40632e-09	1.25002e-07	0	0
Rab2a	chr4:8535644-8607778	+	72135	180	1.89991	0.571451	0.497395	0.5725	0.0363	0.0113389	0.0212088	0.5596	0.5851	0.0366	0.0365	0.0259235	0.0265199	0.000308831	0.00229417	0.00213062	0.00511349	0	0
Ldhb	chr6:142490249-142507957	-	17709	405	2.64516	0.573894	0.523509	0.5803	0.0245	0.00881492	0.0150752	0.5784	0.5817	0.0262	0.0232	0.0206734	0.0168511	0.000326744	0.00238931	0.00334121	0.00728	0	0
Ier2	chr8:84661331-84662854	-	1524	80	0.744307	0.554149	0.218488	0.5399	0.1516	0.0337968	0.0796976	0.57	0.5213	0.1494	0.1496	0.0945085	0.0864372	0.000364025	0.00262098	0.043203	0.0645975	0	0
Nrxn1	chr17:90033631-91093071	-	1059441	50	0.877135	0.494589	-0.124148	0.4771	0.1089	0.0272113	0.0591707	0.4332	0.5403	0.0733	0.1748	0.0489234	0.108155	0.000425278	0.00301561	3.69353e-05	0.000210801	1	0
Ddx39b	chr17:35241746-35253707	+	11962	128	1.54222	0.470085	-0.131673	0.4743	0.0021	0.0137898	0.00982617	0.4878	0.4608	0.004	0.0147	0.0164067	0.021352	0.000443837	0.00310024	2.17362e-05	0.000149596	0	0
Uqcr11	chr10:80402997-80406830	-	3834	754	4.22154	0.419794	-0.479678	0.4078	0.008	0.00684974	0.00752275	0.402	0.4146	0.0058	0.0117	0.00832426	0.011494	0.000503025	0.00341182	1.20218e-05	9.37703e-05	0	0
Ndufa13	chr8:69894180-69902558	-	8379	953	4.9426	0.501074	0.0160301	0.5052	0.0021	0.00646382	0.00502957	0.4979	0.514	0.0076	0.0145	0.00844333	0.0120594	0.000496037	0.00341182	7.54747e-07	1.07037e-05	0	0
Pdcd5	chr7:35641982-35647521	-	5540	442	2.93548	0.539226	0.208049	0.5314	0.0011	0.00825316	0.00582136	0.5215	0.5456	0.0173	0.0024	0.0140966	0.0104808	0.000581399	0.00388707	3.9197e-06	4.07649e-05	0	0
Cald1	chr6:34598500-34775473	+	176974	27	0.800759	0.565463	0.434691	0.5595	0.1216	0.0306936	0.0662734	0.574	0.5476	0.1405	0.1038	0.0841021	0.0707133	0.000591837	0.00390112	0.00754556	0.0138483	0	0
Lamtor2	chr3:88549819-88553074	-	3256	177	1.90655	0.546873	0.359474	0.5439	0.0016	0.0113047	0.0080092	0.5482	0.5394	0.0002	0.0348	0.0002	0.0258468	0.000643892	0.0041853	1.48874e-07	2.58048e-06	0	0
Oaz1	chr10:80826656-80829290	+	2635	417	2.74858	0.240128	-1.73354	0.2348	0.0281	0.00859773	0.0163001	0.2128	0.2588	0.0322	0.0149	0.0205427	0.0150676	0.000657277	0.00421378	9.04741e-05	0.000419226	0	1
Ezr	chr17:6738041-6782784	-	44744	25	0.565939	0.480461	-0.199486	0.4737	0.0222	0.0477914	0.0397211	0.4908	0.4455	0.0174	0.0305	0.0372858	0.0758005	0.000697776	0.00441296	0.000343631	0.0012564	0	0
Ahi1	chr10:20952547-21080429	+	127883	24	0.894213	0.530384	0.280461	0.5306	0.1167	0.0265279	0.0616852	0.5315	0.53	0.129	0.1074	0.0780444	0.067035	0.000740676	0.00462182	0.0127122	0.0214005	0	0
Cyb5a	chr18:84838704-84879871	+	41168	39	1.03273	0.511904	0.119358	0.5163	0.0038	0.0219885	0.0158397	0.4984	0.5387	0	0.0436	0	0.0484127	0.000766959	0.00466152	4.88605e-07	7.14585e-06	0	0
Ppdpf	chr2:181187247-181188771	+	1525	131	1.70019	0.886444	3.11835	0.8846	0.0128	0.0125364	0.0130688	0.8612	0.9046	0.0015	0.0191	0.0151218	0.0202781	0.000766297	0.00466152	4.73065e-09	1.25002e-07	0	0
Anp32a	chr9:62341293-62378812	+	37520	117	1.49288	0.520243	0.177252	0.5167	0.0025	0.014257	0.0102839	0.5026	0.5297	0.0416	0.0538	0.0323389	0.0354936	0.000852231	0.00511339	4.918e-09	1.25002e-07	1	0
Cct4	chr11:22990519-23003780	+	13262	88	1.38378	0.534862	0.275289	0.5299	0.0577	0.0154601	0.0320337	0.5258	0.5331	0.0354	0.0881	0.0303096	0.0510039	0.00104342	0.00618126	0.000240492	0.0009787	0	0
Psma6	chr12:55384222-55418454	+	34233	176	1.85152	0.519569	0.138131	0.5167	0.0001	0.0116441	0.0001	0.4929	0.5417	0.0033	0.0032	0.0135392	0.0142774	0.001103	0.00645253	1.89326e-06	2.3405e-05	0	0
Ktn1	chr14:47648448-47739894	+	91447	18	0.795541	0.529394	0.264637	0.5383	0.021	0.0309599	0.0282452	0.5435	0.5332	0	0.1047	0	0.0770999	0.00125657	0.00717166	3.18021e-05	0.000198445	0	0
Cdc42	chr4:137319696-137357720	-	38025	160	1.92125	0.519858	0.203476	0.5231	0.0247	0.0112302	0.0167325	0.5134	0.5325	0.0309	0.014	0.0239451	0.0174652	0.00125098	0.00717166	0.00915609	0.0164178	0	0
H3c3	chr13:23744973-23745602	-	630	47	0.449241	0.948004	5.62693	0.9585	0.3358	0.0616672	0.167895	0.9132	0.9869	0.7533	0.0002	0.399968	0.0002	0.00130484	0.00735252	1	1	0	0
Ndufb8	chr19:44548572-44555440	-	6869	478	3.03036	0.519842	0.18182	0.5104	0.001	0.00809832	0.00568201	0.5002	0.5231	0.0019	0.0021	0.00823344	0.00981956	0.00131968	0.00735252	0.00328371	0.00724893	0	0
Lars	chr18:42202298-42262194	-	59897	31	0.874288	0.496915	0.0349954	0.4937	0.0967	0.0273284	0.0546144	0.4844	0.503	0.0878	0.1073	0.0584915	0.0733865	0.00140926	0.00775923	0.00581268	0.0111489	0	1
Gtf2h5	chr17:6079786-6086517	+	6732	39	1.15228	0.522526	0.260176	0.5274	0.0504	0.0191567	0.0316818	0.5206	0.5336	0.049	0.0519	0.0390338	0.0413809	0.00142998	0.00778176	0.00117276	0.00320967	0	0
Lrpap1	chr5:35091501-35105766	-	14266	49	1.05455	0.473016	-0.23578	0.4593	0.0885	0.0214085	0.0476245	0.4883	0.4364	0.0824	0.0917	0.0552772	0.0570706	0.00171411	0.00922073	0.00457973	0.0094005	0	0
Npm1	chr11:33152287-33163206	-	10920	826	4.80408	0.563434	0.324399	0.5606	0.0126	0.00652384	0.0090562	0.5621	0.5592	0.0195	0.0046	0.0133328	0.00805155	0.00191017	0.0101586	0.0514981	0.0757896	0	0
Fkbp3	chr12:65062424-65074007	-	11584	197	1.81452	0.517534	0.102254	0.5194	0.0261	0.011808	0.0176425	0.5213	0.5175	0.014	0.0417	0.0178462	0.0291825	0.00202945	0.0106717	0.000455088	0.00152129	0	0
Eif3h	chr15:51786558-51865523	-	78966	473	2.99004	0.545715	0.24287	0.5423	0.003	0.00816263	0.00648361	0.537	0.5468	0.0136	0.0122	0.0139583	0.0124548	0.00205438	0.0106828	9.04563e-06	7.55957e-05	0	1
Senp6	chr9:80066903-80144953	+	78051	32	0.989089	0.499631	0.0276387	0.4978	0.1255	0.0232479	0.0628794	0.5028	0.4941	0.1445	0.1093	0.0797469	0.0662676	0.00208153	0.010705	0.0201679	0.0325469	0	0
Ccdc88a	chr11:29373658-29510808	+	137151	25	0.823529	0.45795	-0.0733317	0.4634	0.1024	0.0295768	0.058251	0.476	0.4497	0.1233	0.0726	0.0725962	0.0639692	0.00214296	0.0109011	0.0177941	0.0291177	0	0
Hsbp1	chr8:119344488-119348922	+	4435	777	4.037	0.526059	0.235496	0.5296	0.0023	0.00698443	0.00544638	0.5279	0.5313	0.0016	0.005	0.00711341	0.00886402	0.00251661	0.0126642	1.45717e-05	0.000104916	0	0
Eprs	chr1:185363044-185428360	+	65317	66	1.1352	0.520526	0.21675	0.5249	0.0419	0.0195134	0.0286875	0.5179	0.5336	0.0384	0.0461	0.0322277	0.0452653	0.00256716	0.0127812	0.00112512	0.00309739	0	0
Cetn3	chr13:81783077-81797155	+	14079	29	0.989564	0.527403	0.240115	0.5187	0.0566	0.0232334	0.0367054	0.4992	0.5388	0.0367	0.0741	0.0353532	0.0579859	0.00264169	0.0130138	0.00204208	0.00495177	0	0
Cenpv	chr11:62524946-62539261	-	14316	31	0.847723	0.61003	0.557631	0.5869	0.0719	0.0284657	0.0459413	0.5974	0.5792	0.0405	0.1015	0.0455122	0.0668711	0.00281048	0.0134347	0.00188569	0.00469418	0	0
Egr1	chr18:34859823-34864984	+	5162	271	1.72676	0.548257	0.237922	0.5337	0.0361	0.0123556	0.0217985	0.5336	0.5351	0.0095	0.0583	0.0192277	0.0340179	0.00284195	0.0134347	0.00379587	0.00807484	0	0
Bbip1	chr19:53929861-53944627	-	14767	152	1.8259	0.563347	0.458296	0.556	0.0017	0.0117421	0.00833354	0.547	0.569	0.0115	0.0133	0.015301	0.0211769	0.00282443	0.0134347	2.56396e-06	3.04275e-05	0	0
Calm3	chr7:16915379-16924114	-	8736	225	2.10436	0.506459	0.0891059	0.5101	0.0014	0.0104141	0.00735013	0.4971	0.5239	0.0025	0.0247	0.0115889	0.0211378	0.00279071	0.0134347	4.25852e-07	6.429e-06	0	0
Rpa3	chr6:8255936-8259173	-	3238	69	1.10057	0.496388	-0.0777356	0.4814	0.0555	0.0202825	0.0343556	0.4907	0.4731	0.0066	0.0983	0.0239785	0.0601328	0.00290359	0.0135415	0.000343608	0.0012564	0	0
Tmem258	chr19:10204014-10207824	+	3811	611	3.4834	0.583283	0.497004	0.5784	0.0059	0.00749946	0.00715067	0.5597	0.5964	0.0032	0.0046	0.00858469	0.00917365	0.00292241	0.0135415	0.00521773	0.0103911	0	0
Bax	chr7:45461697-45466898	-	5202	237	2.16746	0.520364	0.168314	0.5299	0.0115	0.0101739	0.0110283	0.5467	0.5134	0.0162	0.0028	0.0168973	0.0120085	0.00317097	0.0145492	0.0195651	0.0316833	0	0
Drap1	chr19:5422805-5424979	-	2175	438	2.88662	0.528131	0.18737	0.5221	0.013	0.00833787	0.0103958	0.5163	0.5281	0.012	0.0144	0.0128864	0.0140997	0.00335942	0.0152642	0.00696187	0.0130326	0	0
Pbx1	chr1:168119364-168432270	-	312907	93	1.40085	0.566129	0.399392	0.5585	0.0026	0.0152537	0.0109745	0.558	0.5601	0.0053	0.0486	0.0194719	0.0348419	0.00349518	0.0157283	2.57798e-07	4.02165e-06	0	0
Hspa8	chr9:40800984-40810087	+	9104	93	1.33871	0.495922	0.0528823	0.4867	0.0211	0.0160415	0.0185156	0.4724	0.5009	0.0381	0.0052	0.0314269	0.02088	0.00354489	0.0158001	0.00123217	0.00333326	0	0
Ppid	chr3:79591342-79603650	+	12309	25	0.72723	0.542786	0.288106	0.529	0.0736	0.0348399	0.0507603	0.529	0.5292	0.0669	0.0867	0.0524505	0.0781378	0.0035836	0.0158219	0.146796	0.204466	0	0
Psmg4	chr13:34162964-34178173	+	15210	26	0.845351	0.605845	0.650121	0.5946	0.0432	0.0285713	0.0351117	0.5681	0.6275	0.0079	0.1082	0.0260936	0.0808916	0.00366312	0.0160219	4.7637e-05	0.000253342	0	0
Eloc	chr1:16641725-16657042	-	15318	31	0.953036	0.492898	0.0744329	0.4888	0.0686	0.0243993	0.0420257	0.4856	0.4917	0.0617	0.0754	0.0475796	0.0565902	0.00381367	0.0163743	0.00181999	0.00457933	0	0
Macroh2a1	chr13:56073619-56136361	-	62743	38	1.02419	0.52925	0.221381	0.5356	0.0573	0.0222241	0.0363104	0.5347	0.5355	0.0155	0.1174	0.0276605	0.0713204	0.00380233	0.0163743	3.32221e-05	0.000198658	0	0
Psmd7	chr8:107580381-107588464	-	8084	124	1.68975	0.492243	0.0342661	0.4933	0.002	0.0126095	0.00901537	0.5006	0.4855	0.0036	0.0533	0.0147382	0.0347599	0.00387979	0.0165067	4.57339e-08	8.56138e-07	0	0
Hook3	chr8:26021421-26119224	-	97804	16	0.658444	0.481375	0.0163712	0.4834	0.0988	0.0396161	0.0634571	0.4763	0.4909	0.0003	0.2238	0.0003	0.124573	0.00406927	0.01678	0.0028549	0.00651753	0	0
Dner	chr1:84369839-84696221	-	326383	48	0.972011	0.552049	0.401171	0.544	0.0449	0.02378	0.0326202	0.5281	0.5633	0.0391	0.0512	0.0354101	0.0526781	0.00401389	0.01678	0.000444188	0.00150638	0	0
Tbcb	chr7:30224131-30232272	-	8142	72	1.36195	0.661552	1.02715	0.652	0.0176	0.0157347	0.0169856	0.6487	0.6546	0.0022	0.0405	0.0187356	0.0323807	0.00408744	0.01678	1.29863e-05	9.82601e-05	0	0
Sub1	chr15:11981339-11996983	-	15645	152	1.78178	0.57253	0.508391	0.5639	0.0253	0.0120038	0.0174669	0.5592	0.5691	0.003	0.0385	0.0133102	0.0291011	0.00401667	0.01678	0.000872339	0.00253793	0	0
Cdc123	chr2:5794294-5845164	-	50871	51	1.05266	0.529454	0.219615	0.5299	0.0551	0.0214577	0.0349732	0.5439	0.5154	0.0819	0.026	0.0519757	0.0362745	0.00416236	0.016793	0.0156314	0.0257589	0	0
Tsn	chr1:118294778-118311739	-	16962	284	2.38472	0.51535	0.147687	0.5184	0.0013	0.00946967	0.00669381	0.5246	0.5135	0.0424	0.0022	0.0268338	0.0101128	0.00413334	0.016793	6.7111e-06	6.03999e-05	0	0
Fam210b	chr2:172345565-172355749	+	10185	22	0.476281	0.379451	-0.789122	0.3558	0.1497	0.0580644	0.094865	0.3136	0.4076	0.1606	0.0751	0.0988723	0.0950316	0.00421268	0.0168507	0.317869	0.423826	0	0
Ndufa5	chr6:24518666-24528013	-	9348	678	3.84772	0.484355	-0.0669681	0.4833	0.0026	0.00714031	0.00566236	0.4916	0.4746	0.015	0.0017	0.0123227	0.00790529	0.00436734	0.0173213	8.4458e-05	0.000399256	0	0
Zfp428	chr7:24507006-24515682	+	8677	102	1.49526	0.574607	0.521632	0.577	0.0176	0.0142335	0.0160027	0.5943	0.5589	0.016	0.0197	0.0208674	0.0246466	0.00453713	0.0178435	0.000451123	0.00151889	0	0
Top1	chr2:160645888-160722764	+	76877	109	1.46964	0.498586	0.0463929	0.5052	0.0595	0.0144921	0.0320834	0.4996	0.5097	0.0451	0.0756	0.0341549	0.0438354	0.00470322	0.0183425	0.00141801	0.00377062	0	0
Mzt2	chr16:15848441-15863369	-	14929	61	1.23814	0.201706	-1.82663	0.2022	0.0244	0.017561	0.0207636	0.1852	0.2209	0.0452	0.0017	0.0347226	0.022691	0.00514105	0.0198844	8.78839e-06	7.47812e-05	0	0
Itm2b	chr14:73362226-73385289	-	23064	61	1.16556	0.596208	0.459553	0.5786	0.0033	0.0188889	0.0136204	0.5584	0.6025	0.0001	0.0535	0.0001	0.0455487	0.00525787	0.0201695	6.07056e-05	0.000308807	0	0
Mdh2	chr5:135778480-135790398	+	11919	396	2.7092	0.506673	0.0628803	0.4926	0.0033	0.00867796	0.00693494	0.4811	0.5042	0.0022	0.0221	0.00979245	0.0172687	0.00619395	0.0235672	1.10429e-05	8.91052e-05	0	0
Syt4	chr18:31437808-31447406	-	9599	42	0.648482	0.591396	0.569477	0.5717	0.0352	0.0403924	0.0398134	0.6079	0.5504	0.0001	0.1246	0.0001	0.0849095	0.00632551	0.0238737	3.89926e-05	0.000216058	0	0
Dctn2	chr10:127266368-127281950	+	15583	40	1.03131	0.535945	0.316271	0.5372	0.0036	0.0220274	0.0157892	0.5635	0.5142	0.0135	0.0358	0.0282201	0.0380326	0.0064727	0.0242338	4.57766e-05	0.000246246	0	0
Mcee	chr7:64392607-64412125	+	19519	15	0.691176	0.469088	-0.0610946	0.4638	0.0949	0.0372218	0.0604084	0.4381	0.4979	0.0692	0.1179	0.0536115	0.0945846	0.00670223	0.024894	0.00453945	0.00935887	0	0
Septin11	chr5:93093437-93176447	+	83011	61	0.944023	0.554471	0.345891	0.5394	0.0382	0.0247044	0.0306812	0.499	0.5966	0.0272	0.0214	0.0303421	0.0456689	0.00676302	0.024922	0.0299729	0.0461426	0	0
Lsm3	chr6:91515928-91522625	+	6698	95	1.31926	0.478917	-0.100024	0.4725	0.0025	0.0163101	0.0116282	0.4777	0.4672	0.0001	0.0378	0.0001	0.0337234	0.00695415	0.0254261	4.81844e-05	0.000253374	0	0
Draxin	chr4:148098437-148130698	-	32262	17	0.638046	0.506971	0.00761318	0.4939	0.1041	0.0412307	0.0665269	0.4939	0.4946	0.0462	0.1454	0.0583774	0.092305	0.00703396	0.0255185	0.000924016	0.00262445	0	0
Nrcam	chr12:44328885-44601964	+	273080	20	0.62666	0.61973	0.746743	0.618	0.1013	0.0421755	0.0660822	0.6015	0.6294	0.1179	0.0919	0.0850714	0.0736292	0.00747276	0.0266232	0.0340638	0.0517424	0	0
Pkm	chr9:59656368-59679375	+	23008	57	1.0944	0.555736	0.381731	0.543	0.0659	0.0204262	0.0383991	0.5566	0.5306	0.0385	0.0885	0.0358347	0.0570665	0.007566	0.0266232	0.00713022	0.0132418	0	0
Nsa2	chr13:97129424-97137937	-	8514	134	1.66366	0.438247	-0.302198	0.4333	0.0223	0.0127977	0.0168475	0.4295	0.4362	0.0102	0.0347	0.0182679	0.0269687	0.00755855	0.0266232	0.000490705	0.00161725	0	0
Serf1	chr13:100108012-100114571	+	6560	152	1.787	0.484089	-0.0935242	0.4779	0.0018	0.011972	0.00852202	0.4923	0.4667	0.0043	0.0195	0.0161851	0.0192316	0.00740363	0.0266232	8.85625e-07	1.21904e-05	0	0
Ssbp1	chr6:40471352-40484700	+	13349	95	1.43169	0.472489	-0.0701156	0.4632	0.0618	0.0148991	0.0332234	0.4431	0.4845	0.0823	0.025	0.0465864	0.0277503	0.00783618	0.0271654	0.0950529	0.135212	0	0
Zbtb20	chr16:42875881-43642602	+	766722	322	2.28605	0.56569	0.372029	0.5587	0.0312	0.00976822	0.0182437	0.5645	0.5552	0.0598	0.0022	0.036094	0.00941727	0.00782071	0.0271654	1	1	1	0
Cox5b	chr1:36691449-36693681	+	2233	841	4.58065	0.548017	0.287866	0.5525	0.0001	0.00665431	0.0001	0.5549	0.5502	0.0001	0.009	0.0001	0.010071	0.00869657	0.0299264	2.79814e-09	1.00733e-07	0	0
Park7	chr4:150897133-150914437	-	17305	652	3.59061	0.50149	-0.0169255	0.4911	0.0026	0.00738451	0.00582225	0.4821	0.5014	0.0115	0.0017	0.0113392	0.00818558	0.00896782	0.0306346	5.32104e-05	0.000276694	0	0
Scp2	chr4:108043839-108144998	-	101160	30	0.872391	0.647277	0.982216	0.6449	0.0827	0.0274069	0.0493493	0.6156	0.6824	0.0652	0.1107	0.0470835	0.0807685	0.00940602	0.0318987	0.000334845	0.00124371	0	0
Atp5o.1				557	3.45968	0.547412	0.284051	0.5485	0.0058	0.00752607	0.00713012	0.539	0.5601	0.0029	0.0104	0.00798097	0.0120588	0.00989894	0.0333288	0.00052786	0.00171555	0	0
Marcks	chr10:37133375-37138920	-	5546	395	2.64184	0.589888	0.533974	0.5783	0.0033	0.00882225	0.00702941	0.5775	0.5801	0.0032	0.0219	0.00956755	0.0184166	0.00998716	0.0333856	2.7675e-05	0.000179887	0	0
Pfdn6	chr17:33938821-33940343	-	1523	34	1.11717	0.670315	1.09492	0.6704	0.0431	0.0199058	0.0294002	0.6666	0.6743	0.0531	0.0296	0.0395047	0.0364166	0.0106195	0.0352477	0.00121325	0.00330117	0	0
Cdh2	chr18:16588877-16809246	-	220370	35	0.708254	0.512988	0.141495	0.5116	0.0905	0.036062	0.0579782	0.4953	0.5291	0.011	0.2321	0.0365301	0.126296	0.0107894	0.0355594	3.40516e-06	3.79432e-05	0	0
H2aj	chr6:136808244-136810074	+	1831	240	1.99858	0.509109	0.0657215	0.4985	0.0016	0.0108617	0.00771911	0.4858	0.516	0.0171	0.0038	0.0168434	0.0152689	0.0109415	0.0358086	3.58254e-05	0.000206991	0	0
Naxd	chr8:11497506-11514960	+	17455	11	0.740038	0.673188	1.04221	0.6683	0.0706	0.0340527	0.0491057	0.6527	0.6861	0.0361	0.1203	0.0414219	0.0878093	0.0112675	0.0366195	0.000263825	0.00104636	0	0
Dpy30	chr17:74299474-74323944	-	24471	64	1.22628	0.535243	0.275272	0.5274	0.0213	0.0177634	0.0197189	0.5341	0.5197	0.0055	0.0425	0.0199758	0.0381624	0.0114562	0.0367226	0.000174455	0.000749037	0	0
Cox4i1	chr8:120668222-120674207	+	5986	531	3.18596	0.51507	0.114996	0.5151	0.001	0.00786888	0.00553179	0.519	0.5117	0.031	0.0019	0.0194025	0.00885114	0.0113939	0.0367226	1.35895e-05	9.93733e-05	0	0
Tmem176b	chr6:48833818-48841496	-	7679	45	0.759488	0.581042	0.567871	0.5695	0.0486	0.0329121	0.0400044	0.5035	0.6182	0.0137	0.0422	0.0375554	0.0490887	0.0117316	0.0371843	0.0564162	0.0825087	0	0
Cpe	chr8:64592542-64693054	-	100513	142	1.67505	0.520213	0.167892	0.5211	0.0022	0.0127146	0.00916015	0.5235	0.5186	0.0186	0.004	0.0205617	0.0161652	0.0117591	0.0371843	2.72921e-05	0.000179887	0	0
Gtf3c6	chr10:40247703-40258108	-	10406	27	0.903226	0.501195	-0.00433025	0.495	0.0371	0.0261798	0.0312294	0.5006	0.4928	0.0001	0.0793	0.0001	0.058577	0.0119396	0.0375016	0.000582869	0.00184313	0	0
Higd1a	chr9:121848563-121858362	-	9800	30	0.70019	0.348329	-0.847401	0.3418	0.105	0.0366024	0.0638383	0.3185	0.3696	0.1295	0.0717	0.0770681	0.0743122	0.0122686	0.0379041	0.00554473	0.0108122	0	0
Taf1d	chr9:15306214-15316991	+	10778	23	0.701613	0.536394	0.264166	0.5313	0.1188	0.0365061	0.0690158	0.537	0.5263	0.0762	0.1825	0.0588025	0.112143	0.0123107	0.0379041	0.00157545	0.00409616	0	0
Arf5	chr6:28423560-28426602	+	3043	285	2.3648	0.537678	0.23468	0.5269	0.0118	0.0095274	0.0107189	0.5181	0.5379	0.0022	0.0032	0.00987617	0.0125987	0.0122913	0.0379041	0.0483875	0.07189	0	0
Ppp3ca	chr3:136670124-136937727	+	267604	15	0.65797	0.537341	0.228587	0.5264	0.061	0.0396525	0.0491265	0.5485	0.5009	0.0559	0.0552	0.0520103	0.0679776	0.0136574	0.0417756	0.00965713	0.0171846	0	0
Ubc	chr5:125385965-125390202	-	4238	132	1.56452	0.698589	1.19756	0.6995	0.0245	0.0135919	0.0182029	0.6862	0.7123	0.0237	0.0239	0.0237654	0.0244726	0.0138504	0.042091	0.000873091	0.00253793	0	0
Phb2	chr6:124712336-124716950	+	4615	66	1.18454	0.543108	0.30709	0.5339	0.0033	0.0185202	0.013379	0.5239	0.5468	0.0616	0.0327	0.0409504	0.0372611	0.014259	0.043053	5.46766e-06	5.33097e-05	0	0
Tmem50a	chr4:134897849-134915024	-	17176	34	1.04222	0.546829	0.352984	0.5471	0.0282	0.0217325	0.0249379	0.5372	0.5564	0.0469	0.0069	0.0400141	0.0276014	0.014616	0.0438479	0.00296366	0.00666824	0	0
Polr2j	chr5:136116631-136122947	+	6317	54	1.27277	0.532706	0.274339	0.5301	0.0028	0.0169997	0.0121936	0.5181	0.5422	0.0051	0.0063	0.0195321	0.0228532	0.014741	0.0439412	0.000110547	0.000492726	0	0
Rtn4	chr11:29692947-29744331	+	51385	186	1.91888	0.488704	-0.0114217	0.4892	0.0017	0.0112421	0.00800616	0.4881	0.4897	0.0037	0.0316	0.0145561	0.0233268	0.0153102	0.0453491	1.68337e-05	0.000119367	0	0
Hnrnpa0	chr13:58125879-58128556	-	2678	740	4.04791	0.522464	0.0886991	0.5064	0.0025	0.00697599	0.0055168	0.5168	0.5001	0.0021	0.01	0.00868753	0.0099597	0.0162645	0.0478727	0.000543033	0.00175269	0	0
Krtcap2	chr3:89245966-89249906	+	3941	401	2.77657	0.517993	0.141531	0.5093	0.0012	0.00854242	0.00604873	0.5032	0.5181	0.0233	0.0027	0.0165424	0.0114074	0.0169507	0.0495808	6.15303e-06	5.87677e-05	0	0
Hmgb2	chr8:57511907-57515999	+	4093	532	4.41176	0.568354	0.284436	0.5492	0.0013	0.00672838	0.00489898	0.5408	0.5659	0.0019	0.0145	0.00632406	0.0131257	0.0170725	0.0496269	0.0116155	0.0199123	0	0
Atp5mpl	chr12:111961375-111966977	-	5603	805	4.42552	0.534085	0.181786	0.5272	0.0023	0.00672022	0.00527339	0.518	0.5376	0.0016	0.0015	0.00668231	0.00728066	0.0171885	0.0496556	0.00326179	0.00723469	0	0
Hsp90ab1	chr17:45567775-45573271	-	5497	2001	21.0441	0.569549	0.368202	0.5602	0.0073	0.00753206	0.00770367	0.5561	0.5638	0.0067	0.0077	0.00642976	0.0089486	0.0177564	0.0509815	1	1	0	0
Dnaja1	chr4:40722150-40737149	+	15000	111	1.49573	0.192833	-1.94108	0.1924	0.0263	0.0142288	0.0193035	0.1887	0.1957	0.0142	0.0407	0.0215688	0.0308193	0.0183089	0.0522473	1.9004e-06	2.3405e-05	0	0
Ift74	chr4:94614491-94693229	+	78739	13	0.594402	0.543707	0.306103	0.537	0.1663	0.0450333	0.0926368	0.5566	0.5157	0.198	0.1285	0.108531	0.100701	0.0185675	0.0526643	0.0493468	0.0730832	0	0
Psma1	chr7:114264606-114276118	-	11513	32	1.01233	0.520862	0.170682	0.5226	0.0221	0.0225599	0.0231632	0.5172	0.5269	0.0002	0.0942	0.0002	0.0620825	0.0190247	0.0533976	3.5589e-06	3.87341e-05	0	0
Cuta	chr17:26933819-26939569	-	5751	109	1.58065	0.500208	-0.0156682	0.5018	0.0022	0.0134534	0.00964389	0.511	0.4915	0.004	0.0254	0.01534	0.0260192	0.0190626	0.0533976	8.06665e-06	6.9911e-05	0	0
Ciao2b	chr8:104639838-104641965	-	2128	141	1.75806	0.550703	0.356346	0.5586	0.0088	0.0121518	0.011298	0.5487	0.5662	0.0108	0.005	0.0189538	0.0138775	0.0191684	0.0533976	0.00163454	0.00422633	0	0
Ndufa12	chr10:94198720-94221443	+	22724	236	2.01708	0.699351	1.31568	0.6903	0.0002	0.010773	0.0002	0.685	0.6972	0.0002	0.0133	0.0002	0.018542	0.0195939	0.05426	5.91686e-10	2.51736e-08	0	0
Tox3	chr8:90247040-90348343	-	101304	34	0.861006	0.50831	0.127947	0.5089	0.0914	0.0278866	0.0529672	0.5367	0.4893	0.02	0.1334	0.040454	0.0758063	0.0205707	0.05663	0.00750712	0.013832	0	0
Psma7	chr2:180036374-180042433	-	6060	40	1.0593	0.533742	0.28844	0.532	0.0037	0.0212865	0.0153421	0.5541	0.5128	0.0002	0.0208	0.0002	0.0317358	0.0210599	0.0576377	0.00959896	0.0171462	0	0
Rdx	chr9:52047173-52100463	+	53291	42	1.04222	0.534136	0.252331	0.5265	0.0899	0.0217325	0.0483683	0.51	0.5454	0.0722	0.1153	0.047112	0.073267	0.0214141	0.0582662	0.0103455	0.0181337	0	0
Dctn3	chr4:41714798-41723170	-	8373	116	1.62381	0.55334	0.377461	0.5441	0.0254	0.0131011	0.0182233	0.5434	0.5442	0.0378	0.0034	0.0309289	0.0139642	0.0224185	0.0606465	0.288854	0.387346	0	0
Atp5md	chr19:47083464-47090647	-	7184	469	2.94972	0.421014	-0.410967	0.408	0.0123	0.00822914	0.0100588	0.407	0.4088	0.0162	0.0072	0.0144421	0.0111191	0.0227131	0.0610904	0.00400014	0.00847088	0	0
Eif3a	chr19:60761117-60790658	-	29542	52	1.02419	0.590938	0.552927	0.5794	0.0578	0.0222241	0.0365003	0.5746	0.5845	0.0559	0.0603	0.0423158	0.0508228	0.0236044	0.0631119	0.00571559	0.0110078	0	0
Hnrnpa1	chr15:103240432-103246692	+	6261	183	1.71442	0.0269668	-4.99155	0.0314	0.0329	0.0124386	0.0206376	0.034	0.0295	0.0092	0.053	0.0194733	0.0319474	0.0237344	0.0631119	2.52148e-13	2.36011e-11	0	0
Sf3b5	chr10:13005343-13009183	+	3841	375	2.56641	0.51304	0.0361757	0.5085	0.0012	0.00899521	0.00634518	0.5004	0.5194	0.0021	0.0029	0.00915612	0.0118331	0.0243778	0.0644566	0.00039053	0.00138461	0	0
Tomm7	chr5:23838944-23844161	-	5218	465	3.00142	0.548022	0.272908	0.5292	0.0011	0.00814426	0.00575006	0.5219	0.5386	0.0152	0.0024	0.0133821	0.00992562	0.0280082	0.0736396	0.00040593	0.00141773	0	0
Apc	chr18:34220924-34322552	+	101629	51	1.08207	0.544579	0.248408	0.5395	0.0351	0.0207201	0.0268953	0.5269	0.5505	0.0263	0.0459	0.0323315	0.0400928	0.030549	0.0794274	0.00109845	0.00304187	0	0
Nfib	chr4:82290173-82705750	-	415578	465	3.21869	0.506104	0.00480232	0.4948	0.0011	0.00782409	0.00554043	0.502	0.4904	0.0029	0.0017	0.0105639	0.00756207	0.0304928	0.0794274	0.0006534	0.00203861	0	0
Cdc5l	chr17:45391884-45433737	-	41854	15	0.741461	0.550755	0.279284	0.5393	0.0875	0.033967	0.0554673	0.5584	0.5237	0.1249	0.0503	0.0776639	0.0566943	0.0326908	0.0840622	0.0360664	0.0542736	0	0
Cbx3	chr6:51470360-51483704	+	13345	77	1.22391	0.516457	0.0921055	0.5065	0.0394	0.0178045	0.0266193	0.5013	0.5115	0.0199	0.06	0.0270957	0.0425478	0.0325433	0.0840622	0.00498011	0.0100514	0	0
Sf3b1	chr1:54985169-55027481	-	42313	31	0.898008	0.495577	0.0703893	0.4941	0.0001	0.0263621	0.0001	0.4966	0.4909	0.0001	0.0869	0.0001	0.0611915	0.0334022	0.0850367	2.33325e-09	9.09968e-08	0	0
Ptprs	chr17:56412426-56476483	-	64058	393	2.7666	0.510427	0.0988534	0.5088	0.0011	0.00856195	0.00602354	0.5017	0.5149	0.0025	0.002	0.0102498	0.00908343	0.0334332	0.0850367	0.000412861	0.00143125	0	0
Ywhaz	chr15:36770770-36796929	-	26160	135	1.77467	0.531746	0.194325	0.5259	0.0216	0.0120477	0.0160906	0.506	0.5442	0.0039	0.0036	0.0145649	0.0146905	0.0339407	0.0858608	0.000106306	0.000483023	0	0
Ptms	chr6:124913681-124920103	-	6423	544	3.24336	0.481946	-0.100608	0.4702	0.0048	0.00779107	0.00692388	0.4745	0.4666	0.0071	0.0028	0.0110929	0.00837984	0.0363298	0.0914105	0.00262355	0.00607833	0	0
Rcn2	chr9:56041845-56061882	+	20038	67	1.22438	0.603393	0.665486	0.5966	0.0394	0.0177962	0.0266139	0.6019	0.5913	0.038	0.041	0.0326731	0.0370912	0.0367617	0.0916539	0.00334445	0.00728	0	0
Higd2a	chr13:54590207-54591158	+	952	180	2.00806	0.559555	0.376698	0.5586	0.0044	0.010819	0.00875447	0.548	0.5689	0.0154	0.0046	0.0175606	0.0133599	0.0368182	0.0916539	2.37554e-05	0.000161124	0	0
H2ax	chr9:44334694-44336077	+	1384	120	0.997154	0.456801	-0.27603	0.4455	0.04	0.0230046	0.0302518	0.439	0.4564	0.0139	0.0737	0.0259955	0.0586986	0.0400222	0.0991026	0.00879222	0.0158871	0	0
Gtf2a2	chr9:70012550-70022866	+	10317	75	1.28653	0.539991	0.398756	0.5318	0.0027	0.0167884	0.0120173	0.5104	0.5504	0.0002	0.005	0.0002	0.0203294	0.0427554	0.105044	0.0377432	0.0566149	0	0
Arf4	chr14:26638074-26665084	+	27011	170	1.77467	0.556201	0.425028	0.5507	0.0018	0.0120477	0.00857159	0.547	0.5546	0.0034	0.0237	0.0146974	0.0219658	0.0428707	0.105044	1	1	0	0
Zeb1	chr18:5591860-5775467	+	183608	19	0.605313	0.523971	0.213956	0.5223	0.0575	0.0440359	0.0506673	0.5145	0.5312	0.0041	0.1255	0.0339866	0.0995615	0.0434002	0.105788	0.0016921	0.00435112	0	0
Atp5c1	chr2:10056016-10080510	-	24495	197	1.96822	0.554763	0.367691	0.5424	0.0017	0.0110018	0.00784885	0.5389	0.5473	0.0171	0.0036	0.0177037	0.0141311	0.0443343	0.107505	0.000197594	0.0008331	0	0
Csde1	chr3:103020426-103058186	+	37761	17	0.813567	0.577159	0.529091	0.572	0.1155	0.0300566	0.0635399	0.5661	0.5767	0.1735	0.0718	0.0967734	0.0573717	0.0451581	0.108938	0.0887351	0.126997	1	0
Parp1	chr1:180568924-180601254	+	32331	28	0.752372	0.49885	0.0500184	0.5052	0.0854	0.0333219	0.0542474	0.5249	0.4892	0.074	0.0998	0.0603776	0.0717005	0.047227	0.113345	0.012225	0.0207545	0	0
Acat2	chr17:12942890-12960747	-	17858	46	1.02467	0.47718	-0.0461051	0.4847	0.0039	0.0222109	0.0160233	0.4761	0.4927	0.0137	0.0213	0.0281042	0.033153	0.0512146	0.121667	0.00543428	0.0106859	0	0
Atp5d	chr10:80138632-80145818	+	7187	441	3.0038	0.55968	0.348106	0.548	0.0024	0.00814045	0.00624124	0.5398	0.5577	0.0002	0.0187	0.0002	0.0157946	0.05114	0.121667	0.000348874	0.00126568	0	0
Mtpn	chr6:35508906-35539888	-	30983	34	0.941176	0.617857	0.902512	0.6202	0.0402	0.0248023	0.0315048	0.6285	0.6103	0.0199	0.0755	0.0293123	0.0618629	0.0531728	0.12505	6.40204e-05	0.000312099	0	0
Eif3c	chr7:126546455-126566411	-	19957	173	1.78083	0.526349	0.240026	0.5251	0.0018	0.0120096	0.00854669	0.5306	0.5198	0.0032	0.0292	0.013751	0.0250188	0.053052	0.12505	2.50013e-05	0.000167152	0	0
Wbp4	chr14:79459937-79481520	-	21584	15	0.852941	0.545688	0.263034	0.545	0.0443	0.0282356	0.0353097	0.5532	0.5361	0.0214	0.0725	0.034415	0.0602554	0.0537855	0.125443	0.000942347	0.00265674	0	0
Bri3	chr5:144244437-144446757	+	202321	98	1.54602	0.472247	-0.0420641	0.4695	0.0021	0.0137556	0.00980375	0.4746	0.4645	0.004	0.0045	0.0162326	0.0176191	0.0538762	0.125443	0.000315138	0.00120889	0	0
Oxct1	chr15:4026383-4155344	+	128962	13	0.583966	0.562821	0.404813	0.5511	0.0996	0.0460179	0.0679524	0.5308	0.5742	0.1403	0.024	0.0863366	0.0634271	0.0545647	0.126417	0.177123	0.24309	0	0
St13	chr15:81363669-81400077	-	36409	112	1.48814	0.499036	0.0332542	0.4976	0.0023	0.0143041	0.0102388	0.5018	0.4923	0.0039	0.0381	0.0158509	0.032585	0.0562844	0.129123	1.32273e-05	9.82601e-05	0	0
Pfdn1	chr18:36403676-36454524	-	50849	301	2.463	0.513551	0.119308	0.5085	0.0012	0.00925436	0.00651486	0.5072	0.5099	0.0024	0.0025	0.0101889	0.0110458	0.0562225	0.129123	0.000232543	0.00095465	0	0
Eif4a1	chr11:69666936-69672423	-	5488	238	2.05266	0.998642	10.0661	0.9991	0.0002	0.0106187	0.0002	0.9987	0.9992	0.1266	0	0.0610082	0	0.0569084	0.129918	0.000524448	0.00171555	0	0
Son	chr16:91647506-91679221	+	31716	297	2.3444	0.539989	0.271759	0.5306	0.0013	0.0095878	0.00677115	0.524	0.5372	0.0149	0.0025	0.0160391	0.0107615	0.0598097	0.135878	0.000435624	0.00148812	1	0
Myl12b	chr17:70973133-70990890	-	17758	41	1.11812	0.572008	0.416059	0.5626	0.0034	0.0198848	0.0143104	0.5768	0.5533	0.0279	0.0204	0.0352957	0.0267703	0.0608459	0.137565	0.000104029	0.00047731	0	0
Lhx2	chr2:38339281-38369733	+	30453	23	0.631404	0.484671	-0.0426002	0.4977	0.1106	0.041778	0.0693535	0.4585	0.5238	0.019	0.1543	0.0484609	0.0960866	0.0621222	0.1379	0.0283754	0.0438891	0	0
Fkbp4	chr6:128429735-128438677	-	8943	54	1.09488	0.510366	0.138482	0.5067	0.0421	0.0204151	0.0293538	0.5119	0.503	0.0067	0.0839	0.0235427	0.055596	0.0613794	0.1379	0.00210099	0.00506838	0	0
Pkig	chr2:163658386-163726158	+	67773	68	1.28273	0.48029	-0.108125	0.4767	0.0004	0.0168316	0.0004	0.4912	0.4649	0.0001	0.0219	0.0001	0.025721	0.0623861	0.1379	1.87259e-08	3.81031e-07	0	0
Ddah2	chr17:35059035-35062095	+	3061	102	1.41556	0.50684	0.0689747	0.504	0.0024	0.0150818	0.010786	0.526	0.4846	0.0275	0.0044	0.0271286	0.0185104	0.0618863	0.1379	0.000916989	0.00262445	0	0
Atp5j2	chr5:145183698-145192062	-	8365	535	3.24526	0.581478	0.516843	0.5727	0.0027	0.00778855	0.00612476	0.5697	0.576	0.002	0.0055	0.00815591	0.0102762	0.0624677	0.1379	0.00215347	0.00511585	0	0
Slc25a3	chr10:91116574-91124059	-	7486	260	2.16651	0.537517	0.237543	0.528	0.0015	0.0101774	0.00723313	0.5108	0.5505	0.0107	0.0033	0.0137381	0.0138301	0.0652176	0.143295	0.000329753	0.00124371	0	0
Dek	chr13:47084775-47106201	-	21427	117	1.24194	0.493171	0.0440926	0.4911	0.0269	0.0174974	0.0216713	0.494	0.4882	0.0522	0.0107	0.0388652	0.0237354	0.0670582	0.146651	0.0259335	0.0404562	0	0
Kif5b	chr18:6201002-6242174	-	41173	84	1.33871	0.585052	0.549789	0.5771	0.0403	0.0160415	0.0258068	0.5751	0.5789	0.0325	0.0499	0.0293584	0.0377712	0.0682983	0.148668	0.0106284	0.0185601	0	0
Cggbp1	chr16:64851996-64859507	+	7512	18	0.716319	0.526253	0.24642	0.5265	0.0352	0.0355343	0.0366326	0.5326	0.5209	0.0002	0.1351	0.0002	0.089772	0.0689289	0.149346	0.00192624	0.00473772	0	0
Tbca	chr13:94788910-94842922	+	54013	697	3.77609	0.523728	0.201507	0.5202	0.0025	0.00720429	0.00566627	0.5167	0.5238	0.0017	0.0016	0.00756352	0.00772375	0.0703975	0.151825	0.00214247	0.00511569	0	0
Thoc7	chr14:13949012-13961852	-	12841	224	1.95731	0.476476	-0.057964	0.477	0.0015	0.0110536	0.0078068	0.4658	0.487	0.0001	0.0031	0.0001	0.0129126	0.071876	0.154303	0.0774732	0.111561	0	0
Tmem59	chr4:107178399-107200996	+	22598	119	1.60816	0.527389	0.148244	0.5157	0.002	0.0132259	0.00941897	0.4936	0.542	0.0033	0.0048	0.0143773	0.0187157	0.0722308	0.154356	0.000425372	0.00146378	0	0
Xrn2	chr2:147012996-147078000	+	65005	18	0.807875	0.545516	0.356083	0.5392	0.0378	0.0303369	0.0342171	0.5373	0.5406	0.0255	0.0504	0.0399847	0.0503559	0.0733301	0.155993	0.00585681	0.0111877	0	0
Pnn	chr12:59066884-59073998	+	7115	43	1.02846	0.533736	0.247148	0.536	0.0038	0.0221057	0.0159164	0.5513	0.5197	0.0139	0.0566	0.0261002	0.049618	0.0739002	0.156494	2.91074e-05	0.000184084	0	0
Cdk4	chr10:127063534-127067920	+	4387	503	2.98055	0.515843	0.101275	0.519	0.001	0.00817808	0.00573423	0.5246	0.5158	0.0437	0.0017	0.0259652	0.00817726	0.0777253	0.163853	0.000733523	0.00220057	0	0
Polr2e	chr10:80035949-80039795	-	3847	26	0.981499	0.529027	0.239892	0.5186	0.0043	0.0234815	0.0170071	0.504	0.5335	0.06	0.0274	0.0454768	0.038563	0.0803062	0.168535	3.75268e-06	3.99149e-05	0	0
Vdac2	chr14:21825238-21845879	+	20642	139	1.59108	0.484906	-0.0480054	0.4913	0.0019	0.0133659	0.00947263	0.5023	0.4786	0	0.0045	0	0.0184293	0.0839731	0.175444	0.0219137	0.0346474	0	0
Atp6v1f	chr6:29467718-29470512	+	2795	33	0.990512	0.523963	0.149081	0.518	0.0269	0.0232046	0.0254081	0.5157	0.5194	0.0083	0.0434	0.0273246	0.0419687	0.0847787	0.17634	0.000858154	0.00252589	0	0
Eif3g	chr9:20894349-20898623	-	4275	57	1.2685	0.499714	0.0690925	0.4979	0.0209	0.0170666	0.0191108	0.4942	0.5017	0.0324	0.0052	0.0308748	0.0212387	0.0864168	0.178952	0.0111474	0.01918	1	0
Psmb6	chr11:70525367-70527858	+	2492	559	3.28843	0.545382	0.265526	0.5425	0.0028	0.00773231	0.00612592	0.5451	0.5397	0.0033	0.0019	0.008722	0.00865692	0.0869744	0.179313	0.00150723	0.00398521	0	0
H1f2	chr13:23738808-23740367	+	1560	24	0.3074	0.457049	-0.298469	0.4584	0.1593	0.0878585	0.118018	0.4719	0.4504	0.2893	0.1304	0.192259	0.119219	0.0882849	0.181216	0.0656846	0.0948778	0	0
Cct2	chr10:117051001-117063814	-	12814	90	1.41414	0.58315	0.52737	0.5812	0.0081	0.0150982	0.0129613	0.5807	0.5817	0.0001	0.0191	0.0001	0.0230461	0.0910224	0.18602	0.0107903	0.0187032	0	0
Fam162a	chr16:36043761-36071594	-	27834	88	1.29649	0.539954	0.228935	0.5207	0.0075	0.0166392	0.0137424	0.509	0.5337	0.0108	0.0012	0.0205771	0.0218498	0.0920621	0.187326	0.00199557	0.0048642	0	0
Ndufa8	chr2:36036326-36049406	-	13081	57	1.29554	0.559236	0.43186	0.5566	0.0025	0.0166533	0.0118529	0.5428	0.5722	0.0046	0.0012	0.0182117	0.0219134	0.0973574	0.197244	0.00137351	0.00369427	0	0
Cox7a2l	chr17:83501918-83517330	-	15413	36	1.0574	0.888891	3.06388	0.8856	0.0027	0.0213351	0.0149942	0.8753	0.8944	0.0002	0.0231	0.0002	0.0314346	0.0998571	0.201436	6.30102e-06	5.89775e-05	0	0
Ralgps2	chr1:156804166-156939626	-	135461	12	0.541746	0.512966	0.143646	0.5146	0.0706	0.0503223	0.0597579	0.5335	0.4985	0.0029	0.1425	0.0458162	0.099917	0.100358	0.201577	0.00422952	0.00883667	0	0
Cox7a2	chr9:79755361-79759878	-	4518	1224	6.37381	0.463117	-0.18835	0.4687	0.0017	0.00608656	0.00463066	0.4635	0.4739	0.0012	0.0011	0.00563162	0.0060542	0.105586	0.211172	0.00191728	0.00473772	0	0
Eif1	chr11:100319885-100322096	+	2212	460	2.85863	0.54956	0.279824	0.5339	0.0011	0.00838803	0.00590967	0.5383	0.5314	0.0257	0.0019	0.019339	0.00853226	0.108639	0.216353	0.000957992	0.00268268	0	0
Ccnd2	chr6:127125162-127152193	-	27032	57	0.796964	0.52447	0.152003	0.5329	0.0602	0.0308869	0.0430835	0.5502	0.5164	0.0607	0.0537	0.0513934	0.055184	0.110015	0.218165	0.0341632	0.0517424	0	0
H1f10	chr6:87980421-87981637	-	1217	35	0.5963	0.523506	0.183404	0.5255	0.1424	0.0448575	0.0834458	0.5045	0.5481	0.1902	0.0852	0.105047	0.0849862	0.110627	0.218454	0.256862	0.346431	0	0
Nasp	chr4:116601052-116627941	-	26890	19	0.589184	0.466371	-0.0461119	0.4683	0.0272	0.0455218	0.0401339	0.435	0.4954	0.0002	0.0916	0.0002	0.0800635	0.111109	0.218484	0.00568143	0.0109872	0	0
Cnpy2	chr10:128322459-128327553	+	5095	141	1.76755	0.489064	-0.0533715	0.4839	0.0017	0.012092	0.00856263	0.4974	0.471	0.0033	0.0036	0.0144449	0.0146826	0.112503	0.220298	0.000299957	0.00116603	0	0
Sec61g	chr11:16500530-16508484	-	7955	172	1.72438	0.0261096	-4.93931	0.0278	0.0003	0.0123666	0.0003	0.0295	0.026	0.0002	0.0152	0.0002	0.0201767	0.114619	0.223507	0.0261772	0.0407007	0	0
Hs2st1	chr3:144429706-144570181	-	140476	28	0.680266	0.537734	0.299267	0.5344	0.0416	0.0379942	0.0406736	0.5191	0.5554	0.0162	0.1004	0.0348329	0.0863313	0.118519	0.230154	0.000574772	0.00182989	0	0
Snca	chr6:60731575-60829855	-	98281	23	0.72723	0.561179	0.489496	0.5486	0.1403	0.0348399	0.0760894	0.5551	0.5448	0.2424	0.0673	0.124989	0.060999	0.122257	0.23643	0.00678685	0.012756	0	0
Cmc2	chr8:116888685-116921455	-	32771	52	0.705408	0.504843	0.0309825	0.5072	0.0605	0.0362512	0.0467097	0.5017	0.5136	0.0381	0.1099	0.041034	0.0913226	0.124372	0.23855	0.00619074	0.0117298	0	0
Ndufa3	chr7:3617373-3620327	+	2955	193	1.85199	0.526263	0.226465	0.5231	0.0017	0.0115951	0.00823727	0.5239	0.5233	0.0332	0.0036	0.0246048	0.014818	0.124063	0.23855	0.000672965	0.00207612	0	0
Hsp90aa1	chr12:110690605-110702728	-	12124	655	3.72486	0.478598	-0.131838	0.4732	0.0025	0.00725188	0.00569744	0.4673	0.4787	0.0017	0.0016	0.00781087	0.00762124	0.129632	0.247623	0.000694572	0.00211078	0	1
Jun	chr4:95049034-95052222	-	3189	42	0.593928	0.501783	0.140561	0.5116	0.063	0.0450774	0.0534378	0.5248	0.4936	0.0717	0.0548	0.0590158	0.0761766	0.133791	0.254529	0.034969	0.052792	0	0
Ywhag	chr5:135908409-135934616	-	26208	107	1.57495	0.518797	0.124373	0.5121	0.0021	0.0135019	0.00963762	0.5091	0.5142	0.0051	0.0035	0.0192619	0.0142729	0.140788	0.266756	0.000674295	0.00207612	0	0
Fip1l1	chr5:74535449-74598800	+	63352	23	0.777514	0.511966	0.0967434	0.5077	0.0054	0.0319107	0.0229437	0.4782	0.5346	0.0112	0.0151	0.0337263	0.0407562	0.142583	0.269068	0.00473033	0.00962518	0	0
Tmpo	chr10:91147571-91181315	-	33745	27	0.552182	0.54167	0.33613	0.5343	0.0004	0.0491343	0.0004	0.5124	0.5585	0.0003	0.0291	0.0003	0.064512	0.143918	0.270497	0.000549966	0.0017629	0	0
Uchl3	chr14:101653967-101696125	+	42159	40	0.911765	0.556591	0.406183	0.5483	0.0289	0.0258576	0.0279046	0.5428	0.5537	0.0463	0.009	0.0426813	0.0330448	0.144638	0.270763	0.0107485	0.0186999	0	0
Ska2	chr11:87109234-87124635	+	15402	14	0.488615	0.42184	-0.280852	0.4275	0.0372	0.056506	0.0511231	0.413	0.4386	0.0003	0.0771	0.0003	0.0796963	0.148441	0.275677	0.405623	0.537766	0	0
Uqcrfs1	chr13:30540308-30545362	-	5055	42	1.14137	0.555909	0.41974	0.5511	0.0033	0.0193829	0.0139439	0.5491	0.5533	0.0164	0.0088	0.0251683	0.0278597	0.148005	0.275677	0.000251732	0.00101561	0	0
Txnl4a	chr18:80206795-80225855	+	19061	38	1.04459	0.511871	0.114447	0.5192	0.0419	0.0216694	0.0300991	0.518	0.5204	0.0475	0.0335	0.0392525	0.039062	0.150655	0.278681	0.00996737	0.0176028	0	0
Nedd4	chr9:72662346-72749852	+	87507	734	3.99573	0.500673	-0.00317813	0.4963	0.0025	0.0070169	0.00554358	0.4981	0.4946	0.0017	0.0016	0.00747252	0.00735569	0.154721	0.283958	0.00426941	0.00884107	0	0
Gabarap	chr11:69991143-69994951	+	3809	813	4.30123	0.561001	0.345724	0.5506	0.0022	0.00679689	0.00528561	0.55	0.5511	0.0015	0.0014	0.00702424	0.00707159	0.154508	0.283958	0.00348142	0.00754229	0	0
Vdac3	chr8:22577075-22593813	-	16739	101	1.39137	0.428768	-0.358751	0.4333	0.0024	0.0153675	0.010973	0.4344	0.4321	0.0033	0.0011	0.0170709	0.0192395	0.15647	0.286047	0.000925288	0.00262445	0	0
Hnrnpu	chr1:178321108-178337797	-	16690	287	2.2723	0.502191	0.0765989	0.5039	0.0014	0.0098125	0.00695624	0.5011	0.5072	0.0001	0.0138	0.0001	0.0157997	0.162352	0.295645	0.00818351	0.0149023	1	0
Pfdn2	chr1:171345670-171359254	+	13585	194	2.00237	0.513919	0.141024	0.5167	0.0014	0.0108445	0.00763195	0.5232	0.5115	0.0033	0.0026	0.0141335	0.0116753	0.169472	0.307414	0.00630709	0.0119021	0	0
Atp5b	chr10:128083273-128090391	+	7119	136	1.55645	0.533192	0.282282	0.54	0.01	0.0136626	0.0127429	0.5314	0.5492	0.0036	0.0302	0.0153557	0.0282151	0.171904	0.310622	0.00330112	0.00725318	0	0
Snw1	chr12:87449075-87472274	-	23200	37	1.07827	0.497228	0.00127842	0.4881	0.0438	0.0208124	0.0302595	0.4917	0.4847	0.0552	0.0336	0.042852	0.0361687	0.178217	0.320768	0.0190571	0.0310756	0	0
Esd	chr14:74732297-74750765	+	18469	156	1.78795	0.562745	0.394065	0.5472	0.0017	0.0119662	0.00848027	0.5308	0.5645	0.0033	0.0034	0.0137708	0.015117	0.17889	0.320768	0.00256975	0.00598329	0	0
Rrm1	chr7:102441695-102469771	+	28077	25	0.44592	0.531109	0.118459	0.5134	0.0582	0.062129	0.0627793	0.5276	0.4966	0.1056	0.0154	0.0882555	0.0650033	0.183484	0.32775	0.123471	0.173527	0	0
Aurkb	chr11:69045647-69051664	+	6018	34	0.281784	0.5072	-0.040452	0.4848	0.0002	0.0949353	0.0002	0.4381	0.5154	0.0001	0.0027	0.0001	0.0756127	0.187445	0.333509	1	1	0	0
Yeats4	chr10:117215221-117224507	-	9287	24	0.961575	0.522613	0.200465	0.5205	0.0039	0.0241168	0.0172712	0.509	0.5313	0.0067	0.0084	0.0264381	0.030916	0.188133	0.333509	0.00322978	0.00721667	0	0
Ranbp1	chr16:18239784-18248732	-	8949	143	1.42837	0.512947	0.0929789	0.492	0.024	0.0149363	0.0188932	0.4888	0.4951	0.0302	0.0179	0.0271965	0.0245361	0.192195	0.339423	0.0122398	0.0207545	0	0
Ralbp1	chr17:65848418-65885798	-	37381	23	0.860057	0.486519	-0.0181664	0.4826	0.0887	0.0279273	0.0519685	0.5139	0.4579	0.1323	0.047	0.0782809	0.0475847	0.201479	0.350969	0.152088	0.210583	0	0
Psma4	chr9:54950790-54958030	+	7241	31	0.954934	0.585516	0.495077	0.5877	0.0002	0.024344	0.0002	0.5829	0.5929	0.0001	0.0434	0.0001	0.0470774	0.201732	0.350969	7.83918e-09	1.66761e-07	0	0
Ncan	chr8:70093085-70120873	-	27789	138	1.54222	0.590779	0.565512	0.5885	0.0337	0.0137898	0.0218262	0.5843	0.5945	0.0301	0.0435	0.0235616	0.0386539	0.199582	0.350969	0.00193356	0.00473772	0	0
Psip1	chr4:83455680-83486459	-	30780	534	3.23672	0.547749	0.270042	0.5345	0.001	0.0077999	0.00548662	0.5352	0.5339	0.0021	0.0019	0.00861485	0.00847727	0.201577	0.350969	0.00362633	0.00774942	0	0
Cldnd1	chr16:58727910-58734251	+	6342	33	0.948767	0.587922	0.532368	0.5831	0.0129	0.0245429	0.0209679	0.5797	0.5869	0.0065	0.0137	0.0239034	0.0384376	0.202598	0.35117	0.00248587	0.0058757	0	0
Spire1	chr18:67488209-67610790	-	122582	20	0.647059	0.557976	0.454424	0.555	0.0343	0.0405051	0.0395455	0.52	0.5956	0.024	0.0477	0.0401422	0.0662474	0.203432	0.351314	0.022115	0.0348479	0	0
Rrm2	chr12:24708241-24714146	+	5906	47	0.458254	0.617732	0.701216	0.6085	0.0002	0.060436	0.0002	0.6065	0.6106	0	0.0001	0	0.0001	0.218932	0.376691	1	1	0	0
Tspan13	chr12:36014557-36042500	-	27944	20	0.745256	0.523627	0.149226	0.5198	0.0987	0.0337403	0.059572	0.469	0.5708	0.0927	0.0606	0.0641648	0.0622211	0.224428	0.382532	0.196064	0.267516	0	0
Nfia	chr4:97772734-98118874	+	346141	48	1.01992	0.370458	-0.717218	0.3718	0.0125	0.0223439	0.0193762	0.3831	0.3614	0.0178	0.0031	0.0294931	0.026751	0.224778	0.382532	0.00187356	0.0046889	0	0
Scd2	chr19:44293674-44306864	+	13191	162	1.32638	0.567465	0.384246	0.5585	0.0255	0.0162106	0.0202972	0.5552	0.5647	0.0089	0.0767	0.0165783	0.0596087	0.223766	0.382532	0.00296266	0.00666824	0	0
Rad21	chr15:51962240-51991747	-	29508	11	0.397533	0.56532	0.359608	0.5584	0.025	0.0694446	0.0549616	0.5638	0.5482	0.0003	0.0877	0.0003	0.111381	0.231282	0.392173	1	1	0	0
Lsm4	chr8:70673248-70678752	+	5505	85	1.23624	0.582005	0.529666	0.5718	0.0231	0.017593	0.0202909	0.5629	0.5843	0.0294	0.0086	0.0265354	0.0308938	0.23409	0.395502	0.00703188	0.0131112	0	0
Commd2	chr3:57644349-57651715	-	7367	12	0.725806	0.551856	0.310078	0.553	0.0056	0.0349293	0.024996	0.5577	0.5497	0.0001	0.0306	0.0001	0.0474891	0.235334	0.396174	0.00784061	0.0143336	0	0
Hmgb1	chr5:149046702-149184489	-	137788	201	1.5797	0.940631	4.05393	0.948	0.0959	0.0134615	0.0452314	0.9585	0.938	0.0367	0.1375	0.0279485	0.068305	0.238703	0.400405	0.00178855	0.00452456	0	0
Mir100hg	chr9:41327077-41716994	+	389918	31	0.840607	0.534548	0.213595	0.5344	0.0047	0.0287847	0.0206312	0.5419	0.5289	0.0115	0.0079	0.0347362	0.0316003	0.241377	0.403444	0.000600113	0.00188492	0	0
Tm2d2	chr8:25017211-25023260	+	6050	47	1.19687	0.518542	0.148127	0.5149	0.003	0.0182891	0.0131138	0.5109	0.5184	0.0056	0.0066	0.0219949	0.0229476	0.242722	0.404248	0.000722797	0.00218238	0	0
Tubb2b	chr13:34126748-34130466	-	3719	14	0.512808	0.819065	2.40911	0.8179	0.0633	0.0535856	0.0591224	0.8135	0.8223	0.0188	0.0942	0.0537326	0.0843352	0.243964	0.404877	0.0017854	0.00452456	0	0
Fosb	chr7:19302696-19310051	-	7356	13	0.119545	0.442041	-0.573991	0.4199	0.0942	0.198593	0.165798	0.4681	0.3261	0.1227	0	0.180872	0	0.25418	0.41739	1	1	0	0
Mcm4	chr16:15623897-15637400	-	13504	18	0.286528	0.513342	0.0917162	0.5099	0.0365	0.0936093	0.0751501	0.5561	0.4718	0.0036	0.0294	0.0765122	0.0904424	0.252555	0.41739	0.419295	0.554322	0	0
Ankrd11	chr8:122883822-123042277	-	158456	20	0.750474	0.555566	0.402759	0.5569	0.0759	0.0334327	0.0507123	0.5516	0.5609	0.0591	0.0923	0.0537207	0.0702585	0.253769	0.41739	0.0164202	0.0269637	1	0
Ctnnb1	chr9:120929216-120960507	+	31292	259	2.1148	0.535153	0.302044	0.5336	0.0014	0.0103731	0.00732328	0.5409	0.5264	0.0026	0.0028	0.0119123	0.0123492	0.258544	0.423073	0.000692479	0.00211078	1	0
Kif11	chr19:37376403-37421859	+	45457	19	0.318786	0.571567	0.365284	0.5341	0.0162	0.0849922	0.0617994	0.5585	0.5001	0.0002	0.0153	0.0002	0.0944699	0.265347	0.429697	1	1	0	0
Cdk2ap1	chr5:124345417-124363082	-	17666	15	0.566414	0.286502	-1.16298	0.2986	0.0474	0.0477435	0.0492594	0.3252	0.2733	0.0003	0.1279	0.0003	0.098158	0.265248	0.429697	0.0056296	0.0109322	0	0
Selenok	chr14:29968308-29975662	+	7355	36	1.02467	0.554402	0.325619	0.5481	0.0467	0.0222109	0.0322765	0.5597	0.5371	0.0467	0.0477	0.0398193	0.0443341	0.263586	0.429697	0.00048673	0.00161553	0	1
Atp5j	chr16:84827866-84835625	-	7760	407	2.71015	0.490271	-0.0583665	0.4828	0.0011	0.008676	0.00609821	0.4685	0.4987	0.0021	0.0023	0.00928507	0.0102828	0.271887	0.438769	0.00254025	0.00594419	0	0
Trappc4	chr9:44403698-44407600	-	3903	83	1.44924	0.50435	0.0266187	0.4995	0.0022	0.0147071	0.0104647	0.5076	0.4933	0.0001	0.0157	0.0001	0.0206876	0.281265	0.452343	0.00323825	0.00721667	0	0
Bub1b	chr2:118598211-118641591	+	43381	20	0.338235	0.542738	0.299208	0.5344	0.0517	0.0805472	0.0723701	0.5225	0.5591	0.0326	0.0847	0.057352	0.138589	0.28633	0.458913	1	1	0	0
Hnrnpd	chr5:99955935-99978938	-	23004	192	1.71537	0.475506	-0.160465	0.4762	0.0286	0.0124321	0.0190005	0.4645	0.4863	0.0315	0.0041	0.0259045	0.0149199	0.291785	0.46606	1	1	0	0
Arl3	chr19:46531096-46573198	-	42103	116	1.71252	0.591218	0.547685	0.5867	0.0015	0.0124515	0.00872205	0.5721	0.6031	0.0002	0.035	0.0002	0.0284389	0.306493	0.487887	7.30547e-06	6.45087e-05	0	0
Cfdp1	chr8:111768491-111854291	-	85801	83	1.33729	0.570394	0.481271	0.5641	0.0025	0.0160608	0.011465	0.5503	0.5777	0.0049	0.0116	0.0189593	0.0231606	0.314449	0.498854	0.000200548	0.000838006	0	0
Acat1	chr9:53580522-53610382	-	29861	14	0.56926	0.617798	0.801239	0.6167	0.2201	0.0474577	0.114655	0.5841	0.6444	0.2677	0.1674	0.14011	0.111491	0.317647	0.500535	0.209007	0.283523	0	0
Csnk1a1	chr18:61555274-61590061	+	34788	53	1.23055	0.527848	0.185906	0.5308	0.0027	0.0176899	0.0126075	0.5372	0.5252	0.0056	0.0081	0.0219154	0.0223053	0.316611	0.500535	0.00170759	0.00436694	0	0
Bub3	chr7:131560222-131571895	+	11674	86	1.10484	0.501938	0.0173099	0.4865	0.0248	0.0201842	0.022633	0.4804	0.4917	0.0309	0.0189	0.0337408	0.0291338	0.333062	0.523064	0.0322872	0.0493805	0	0
Tax1bp1	chr6:52713729-52766780	+	53052	73	1.30028	0.542176	0.319115	0.5324	0.0027	0.0165832	0.011883	0.5173	0.548	0.0051	0.0057	0.0190589	0.0222614	0.3441	0.538591	0.0014122	0.00377062	0	0
Dnajc9	chr14:20384638-20388910	-	4273	71	0.874288	0.514196	0.125687	0.5053	0.0043	0.0273284	0.0195258	0.5065	0.5055	0	0.0446	0	0.0519125	0.359209	0.560367	0.0639809	0.0927029	0	0
Map1lc3b	chr8:121590361-121598760	+	8400	22	0.883776	0.848705	2.72985	0.8435	0.0258	0.0269418	0.0274372	0.8474	0.8406	0.0259	0.0281	0.0392762	0.0372243	0.361645	0.560622	0.000107822	0.000485198	0	0
Cct6a	chr5:129786998-129846371	+	59374	170	1.72438	0.49174	0.0114112	0.4946	0.0117	0.0123714	0.012543	0.4907	0.4988	0.0034	0.0042	0.0141844	0.0160951	0.361769	0.560622	2.5433e-20	5.95131e-18	0	0
Spc25	chr2:69193895-69206194	-	12300	79	0.545066	0.553168	0.25934	0.5292	0.0065	0.0499644	0.0351818	0.5421	0.5187	0.0405	0	0.0539476	0	0.37322	0.574675	0.206445	0.280862	0	0
Eef2	chr10:81176631-81182498	+	5868	411	2.71964	0.588739	0.571884	0.577	0.0031	0.00865641	0.00684488	0.578	0.5763	0.0052	0.0018	0.0120299	0.0087495	0.373293	0.574675	0.0100471	0.0176768	0	0
Orc6	chr8:85299632-85308278	+	8647	29	0.691651	0.443099	-0.377093	0.4522	0.0271	0.0371888	0.03464	0.4744	0.4343	0.0292	0.0197	0.0453983	0.0449727	0.375174	0.575676	0.0214302	0.0341134	0	0
Eif4h	chr5:134619721-134639490	-	19770	14	0.662713	0.533506	0.205343	0.5233	0.0471	0.0392904	0.0436109	0.4887	0.5564	0.023	0.0471	0.0409344	0.0617037	0.414074	0.63329	0.0614804	0.0893566	0	0
Psma5	chr3:108256926-108279974	+	23049	69	1.32875	0.700429	1.2752	0.6976	0.0001	0.0161583	0.0001	0.6937	0.7021	0.0001	0.0021	0.0001	0.0217357	0.422395	0.643912	1.31312e-05	9.82601e-05	0	0
Ndufaf2	chr13:108002715-108158623	-	155909	24	0.791271	0.655044	1.01395	0.6605	0.026	0.0311807	0.0302885	0.6659	0.655	0.0363	0.0119	0.0409448	0.0418091	0.428996	0.65185	0.00361799	0.00774942	0	0
Lig1	chr7:13277283-13311433	+	34151	20	0.301708	0.550696	0.350033	0.5461	0.0001	0.0893039	0.0001	0.5798	0.5208	0.0001	0.0319	0.0001	0.0840764	0.433655	0.655733	0.0085529	0.0155146	0	0
Ncam1	chr9:49502136-49798925	-	296790	43	0.937381	0.508848	0.222993	0.5131	0.0043	0.0249339	0.017958	0.5285	0.4987	0.0076	0.0088	0.0274164	0.0318733	0.434353	0.655733	3.85859e-05	0.000216058	0	0
Ybx1	chr4:119277981-119294604	-	16624	296	2.30503	0.667412	1.05365	0.6624	0.0214	0.00970826	0.0144829	0.6665	0.6579	0.0412	0.0003	0.025543	0.0003	0.439003	0.660623	1	1	0	0
Vcp	chr4:42979963-43000507	-	20545	26	1.03653	0.956658	4.66742	0.956	0.0008	0.0219308	0.0008	0.9563	0.9558	0.0011	0.0117	0.0223077	0.0302196	0.451085	0.676628	2.51118e-16	3.91744e-14	0	0
Zfp664	chr5:124862691-124902693	+	40003	21	0.714896	0.572781	0.484034	0.556	0.0003	0.0355958	0.0003	0.5597	0.5542	0.0507	0.0001	0.0493856	0.0001	0.472837	0.706989	0.00349717	0.00754229	0	0
Ccna2	chr3:36564865-36572150	-	7286	22	0.298861	0.530496	0.0764131	0.5033	0	0.0900735	0	0.5153	0.4834	0.0001	0.0121	0.0001	0.11102	0.484058	0.721463	0.230344	0.311563	0	0
Papss1	chr3:131564768-131643671	+	78904	27	0.83444	0.550143	0.327695	0.547	0.0046	0.0290664	0.0207776	0.5514	0.5427	0.0002	0.0469	0.0002	0.0559149	0.506189	0.749673	0.0320799	0.0492242	0	0
Alyref	chr11:120592121-120598365	-	6245	101	1.10389	0.426667	-0.360869	0.4212	0.0002	0.0202114	0.0002	0.4081	0.4376	0.0004	0.0001	0.0004	0.0001	0.504859	0.749673	0.863302	1	0	0
Gamt	chr10:80258151-80261012	-	2862	22	0.565939	0.416862	-0.473827	0.4115	0.1593	0.0477914	0.0917844	0.4084	0.4144	0.0397	0.2568	0.0560454	0.14319	0.516244	0.762153	0.0146251	0.0242714	0	0
Prc1	chr7:80294450-80316259	+	21810	61	0.420778	0.609713	0.710173	0.6146	0.0387	0.0657824	0.0577663	0.6495	0.5773	0.0446	0.0215	0.0656038	0.0721773	0.576693	0.848717	0.665183	0.845939	0	0
Lamtor5	chr3:107278858-107284082	+	5225	83	1.53795	0.586191	0.564199	0.5769	0.0058	0.0138286	0.0112566	0.5623	0.5908	0.0003	0.004	0.0003	0.0171508	0.583311	0.855766	1	1	0	0
Lima1	chr15:99778470-99875456	-	96987	11	0.434535	0.409234	-0.508388	0.42	0.1224	0.0637477	0.0882189	0.4508	0.3936	0.0435	0.2046	0.0683007	0.135958	0.589279	0.86182	0.0191867	0.0311783	0	0
Eif4a3	chr11:119288363-119300089	-	11727	44	0.996679	0.512818	0.183864	0.5084	0.0036	0.0230187	0.0164383	0.5048	0.5118	0.0002	0.0078	0.0002	0.0301075	0.605262	0.882438	0.0934707	0.133367	0	0
Psmd8	chr7:29174188-29180701	-	6514	17	0.818786	0.595235	0.582106	0.5868	0.0001	0.0298379	0.0001	0.5927	0.5816	0	0.0001	0	0.0001	0.614488	0.893107	1	1	0	0
Top2a	chr11:98992943-99024189	-	31247	155	1.20493	0.521634	0.0922014	0.5145	0.0092	0.0181415	0.0153715	0.5144	0.5139	0.0256	0.0002	0.0316502	0.0002	0.619504	0.897609	0.340922	0.453272	0	0
Tomm20	chr8:126930667-126945844	-	15178	29	1.01044	0.268022	-1.46392	0.2672	0.011	0.0226146	0.0189838	0.2831	0.2528	0.0133	0.0089	0.0282957	0.0288389	0.623996	0.899595	0.000193266	0.000822259	0	0
Eef1b2	chr1:63176825-63180486	+	3662	70	1.25237	0.48865	0.0272317	0.4875	0.0029	0.0173251	0.0124446	0.4976	0.4775	0.0005	0.0399	0.0005	0.0346446	0.624719	0.899595	0.000963013	0.00268268	0	0
Cbx5	chr15:103191544-103239816	-	48273	18	0.732922	0.476843	-0.0194436	0.4764	0.0055	0.0344864	0.0246681	0.4728	0.4784	0.0001	0.0491	0.0001	0.0558855	0.636175	0.913282	0.054697	0.0802451	0	1
Lsm8	chr6:18848579-18855751	+	7173	70	1.16271	0.460745	-0.20578	0.4537	0.0019	0.0189455	0.0131259	0.4378	0.4672	0.0002	0.0182	0.0002	0.0271218	0.641117	0.917562	0.0208579	0.0333157	0	0
Banf1	chr19:5364638-5367168	-	2531	19	0.686433	0.605084	0.645912	0.5867	0.0134	0.0375546	0.0296769	0.6029	0.5693	0.0006	0.0314	0.0006	0.0561163	0.659604	0.941142	0.101208	0.143097	0	0
Srp14	chr2:118475850-118479711	-	3862	253	2.26992	0.453687	-0.187684	0.461	0.0013	0.00982021	0.00692331	0.455	0.4661	0.0001	0.0085	0.0001	0.0129692	0.665812	0.947113	0.00532084	0.0105515	0	0
Ssna1	chr2:25271039-25272438	-	1400	23	0.791746	0.533197	0.31445	0.5271	0.0213	0.031156	0.0284876	0.5333	0.5209	0.037	0.0043	0.0405884	0.0399968	0.683825	0.969788	0.0204096	0.0328236	0	0
Cdk1	chr10:69335146-69352938	-	17793	18	0.262334	0.455573	-0.105534	0.4667	0.0002	0.101066	0.0002	0.4381	0.5068	0.0001	0.0585	0.0001	0.132888	1	1	0.135431	0.189765	0	0
Smc4	chr3:69004738-69034623	+	29886	13	0.266603	0.472261	-0.105449	0.4683	0.0721	0.0997357	0.0926803	0.4728	0.4637	0.1103	0.0302	0.106412	0.117441	1	1	0.541531	0.70204	0	0
Mcm3	chr1:20802968-20820312	-	17345	23	0.29981	0.546754	0.398084	0.5649	0.0833	0.08988	0.0904806	0.5381	0.5975	0.0984	0.0507	0.100424	0.104285	1	1	0.692746	0.873869	0	0
Sgo2a	chr1:57995971-58025899	+	29929	29	0.310721	0.537009	0.14439	0.5315	0.0377	0.0869997	0.0712783	0.5209	0.5459	0.0587	0.0181	0.0776567	0.0991122	1	1	1	1	0	0
Gmnn	chr13:24751845-24761923	-	10079	22	0.357211	0.589556	0.437991	0.5615	0.0424	0.0766529	0.0662887	0.5791	0.542	0.147	0	0.108952	0	1	1	1	1	0	0
Smc2	chr4:52439243-52488260	+	49018	23	0.371442	0.547903	0.30603	0.5459	0.031	0.0739631	0.0601985	0.5499	0.5404	0.0534	0.018	0.073282	0.0780633	1	1	0.440887	0.581225	0	0
Nusap1	chr2:119618298-119651244	+	32947	49	0.410342	0.544662	0.18786	0.5122	0.0001	0.0673522	0.0001	0.5284	0.4976	0.0221	0.0001	0.055365	0.0001	1	1	0.271182	0.364693	0	0
Spc24	chr9:21755442-21760303	-	4862	37	0.431214	0.684519	1.177	0.6986	0.0001	0.0641268	0.0001	0.6702	0.7293	0.0003	0	0.0003	0	1	1	0.914559	1	0	0
Rfc1	chr5:65261850-65335670	-	73821	17	0.479602	0.503659	0.047723	0.4907	0.0038	0.05764	0.039182	0.4991	0.4805	0	0.0258	0	0.0759926	1	1	1	1	0	0
Tipin	chr9:64281581-64305424	+	23844	30	0.51186	0.501695	-0.0459862	0.504	0.0086	0.0536969	0.0384231	0.5194	0.4904	0.1174	0.0001	0.0872083	0.0001	1	1	0.452498	0.591534	0	0
Pcna	chr2:132249162-132253314	-	4153	45	0.536528	0.206763	-1.90461	0.2024	0	0.0508221	0	0.2085	0.1962	0.0003	0.0002	0.0003	0.0002	1	1	0.636843	0.814324	0	0
Paxbp1	chr16:91014037-91044543	-	30507	13	0.565465	0.503383	-0.0461896	0.4972	0.0311	0.0478394	0.0431323	0.5433	0.4507	0.1142	0.0002	0.0807605	0.0002	1	1	1	1	0	0
Srsf9	chr5:115327177-115333080	+	5904	21	0.63093	0.777995	1.82221	0.7752	0.0003	0.0418495	0.0003	0.7675	0.7859	0.0057	0.0002	0.0321299	0.0002	0.778164	1	0.0116649	0.019924	0	0
Pcbp4	chr9:106453291-106464012	+	10722	16	0.639469	0.497546	0.0756796	0.5035	0.0068	0.0411148	0.0295016	0.5445	0.4746	0.0467	0	0.0567159	0	1	1	1	1	0	0
Mki67	chr7:135689784-135716361	-	26578	81	0.649905	0.475441	-0.0373255	0.468	0.0406	0.04028	0.0417905	0.4577	0.48	0.0345	0.0436	0.0454541	0.0618356	1	1	0.705037	0.886982	0	0
Pbk	chr14:65805837-65817822	+	11986	76	0.656072	0.489291	-0.0425457	0.4844	0.0049	0.0397988	0.0279185	0.4849	0.4835	0.0255	0.0001	0.0373966	0.0001	1	1	0.167004	0.229876	0	0
Dync1h1	chr12:110601452-110666945	+	65494	16	0.667457	0.533381	0.25163	0.5252	0	0.038898	0	0.5088	0.5377	0.0093	0.0001	0.0402949	0.0001	1	1	0.0505016	0.0745576	1	0
Tsc22d1	chr14:76414961-76507765	+	92805	13	0.679317	0.539566	0.28651	0.5406	0.0529	0.0380625	0.0450095	0.5373	0.5417	0.1462	0.0008	0.0931834	0.0008	1	1	1	1	0	0
Vangl2	chr1:172000960-172028444	-	27485	14	0.685484	0.515303	0.111031	0.5163	0.0067	0.0376217	0.0271766	0.5264	0.5076	0.0303	0.0003	0.0453452	0.0003	1	1	1	1	0	0
Polr2k	chr15:36174010-36177010	+	3001	14	0.693548	0.0700458	-3.74993	0.0725	0.0002	0.0370572	0.0002	0.0824	0.0646	0.0001	0.0002	0.0001	0.0002	1	1	1	1	0	0
Nsmce2	chr15:59374247-59601684	+	227438	18	0.694023	0.525157	0.13072	0.5178	0.0361	0.0370244	0.0379501	0.5094	0.5264	0.079	0.0003	0.0587743	0.0003	1	1	1	1	0	0
Setbp1	chr18:78750380-79109391	-	359012	24	0.696869	0.48294	-0.0339004	0.4867	0.0056	0.0368287	0.0262396	0.4673	0.4972	0.0002	0.0087	0.0002	0.0344812	1	1	1	1	1	0
Ssb	chr2:69861562-69871846	+	10285	10	0.709203	0.500288	-0.0128895	0.5043	0.0063	0.0359992	0.0259624	0.5142	0.4937	0.0002	0.0001	0.0002	0.0001	1	1	1	1	0	0
Bzw1	chr1:58392898-58407353	+	14456	24	0.714421	0.541637	0.312768	0.5333	0.0062	0.0356573	0.0257005	0.5274	0.54	0.0141	0	0.0344114	0	1	1	1	1	0	0
Eno1	chr4:150236721-150248879	+	12159	46	0.717268	0.876022	2.70862	0.864	0.0091	0.035473	0.0266811	0.8658	0.8612	0.0037	0.0164	0.0254375	0.0618632	0.736528	1	6.22529e-05	0.000309785	0	0
Pnrc1	chr4:33245423-33290163	-	44741	26	0.724858	0.477229	-0.00767393	0.4784	0.0003	0.034979	0.0003	0.4833	0.4753	0.0001	0.0005	0.0001	0.0005	1	1	0.796359	0.988583	0	0
Rcc2	chr4:140700541-140723220	+	22680	26	0.728653	0.483563	0.0157458	0.4785	0.0008	0.0347293	0.0008	0.4713	0.4847	0.0002	0.0904	0.0002	0.0711705	0.815183	1	4.35272e-06	4.42842e-05	0	0
Thra	chr11:98740638-98769006	+	28369	26	0.73055	0.608557	0.656394	0.6033	0.0002	0.0345674	0.0002	0.5873	0.6178	0.0003	0.0003	0.0003	0.0003	1	1	0.751914	0.94342	0	0
Polr2m	chr9:71478437-71485935	-	7499	14	0.759962	0.511343	0.0483422	0.5026	0.0055	0.0328851	0.0236196	0.4832	0.5179	0.0328	0	0.0450791	0	1	1	1	1	0	0
Fzd3	chr14:65192449-65262463	-	70015	17	0.778937	0.549853	0.364929	0.5557	0.0004	0.0318426	0.0004	0.5582	0.5528	0.0002	0.0001	0.0002	0.0001	1	1	1	1	0	0
Dnajc2	chr5:21757267-21785251	-	27985	25	0.779412	0.507748	0.106533	0.4955	0.0002	0.0317746	0.0002	0.5006	0.4899	0.0007	0	0.0007	0	1	1	0.779427	0.973121	0	0
Psmd1	chr1:86064387-86139151	+	74765	25	0.787476	0.480659	0.0771295	0.4842	0.0053	0.0313792	0.0225578	0.478	0.4931	0.0001	0.001	0.0001	0.0420964	1	1	0.502696	0.653505	0	0
Use1	chr8:71366848-71369732	+	2885	18	0.790797	0.469199	-0.111843	0.4732	0.0055	0.0312054	0.0225199	0.4719	0.4745	0.0105	0.0007	0.0340193	0.0007	1	1	1	1	0	0
Coq7	chr7:118509659-118533356	-	23698	26	0.800759	0.569407	0.491763	0.5512	0.0054	0.0306936	0.0221469	0.5442	0.5627	0.0001	0.0892	0.0001	0.0715681	1	1	0.000135787	0.000599512	0	0
Ddx6	chr9:44604892-44640731	+	35840	23	0.81926	0.530788	0.0919008	0.5179	0.0052	0.0297807	0.0214732	0.5333	0.5058	0.0389	0.0004	0.0448376	0.0004	1	1	1	1	0	0
Fubp1	chr3:152210422-152236826	+	26405	23	0.824953	0.597171	0.661831	0.5946	0.0045	0.0295093	0.0210297	0.6148	0.5783	0.0161	0	0.0357823	0	1	1	1	1	0	0
Phax	chr18:56562443-56587712	+	25270	13	0.837761	0.536314	0.285311	0.5352	0	0.0289142	0	0.541	0.5288	0.0001	0.0001	0.0001	0.0001	1	1	0.779893	0.973121	0	0
Luc7l2	chr6:38551334-38609470	+	58137	21	0.841556	0.527539	0.247247	0.5321	0.0001	0.0287419	0.0001	0.5315	0.5327	0.0002	0.0001	0.0002	0.0001	1	1	0.88404	1	0	0
Fus	chr7:127967457-127985701	+	18245	21	0.842505	0.553353	0.341333	0.5594	0.0202	0.028699	0.0264612	0.5583	0.5598	0.0823	0.0002	0.0613856	0.0002	1	1	1	1	0	0
Anapc5	chr5:122787459-122821339	-	33881	24	0.842979	0.526749	0.237761	0.5245	0.0051	0.0286777	0.020713	0.5037	0.5423	0.0439	0.0003	0.0445618	0.0003	1	1	1	1	0	0
Rsl1d1	chr16:11192970-11203331	-	10362	28	0.851992	0.502275	-0.00674946	0.4933	0.0001	0.0282564	0.0001	0.5059	0.4821	0	0.0101	0	0.0385812	0.805198	1	7.13699e-05	0.000340828	0	0
Snrnp70	chr7:45376453-45395742	-	19290	20	0.857685	0.52877	0.23251	0.5205	0.0004	0.0279989	0.0004	0.5186	0.5229	0.0383	0	0.0424352	0	1	1	0.000758252	0.00224596	0	0
Map4k4	chr1:39900913-40026310	+	125398	28	0.863378	0.562633	0.367467	0.5529	0.0044	0.0277854	0.019863	0.5646	0.5435	0.0003	0	0.0003	0	1	1	1	1	0	0
Aimp1	chr3:132660481-132684370	-	23890	16	0.864801	0.540177	0.273923	0.5349	0.0047	0.027725	0.0199374	0.5237	0.5435	0.0003	0.0002	0.0003	0.0002	1	1	1	1	0	0
Sdha	chr13:74322254-74350280	-	28027	18	0.86575	0.545382	0.456537	0.5459	0.0387	0.0276849	0.0328225	0.5392	0.5532	0.0758	0.0003	0.0525415	0.0003	1	1	1	1	0	0
Cops4	chr5:100518309-100547803	+	29495	21	0.867647	0.51905	0.119247	0.5105	0.0001	0.0275459	0.0001	0.5022	0.5183	0	0.0001	0	0.0001	1	1	1	1	0	0
Trim28	chr7:12999114-13031035	+	31922	28	0.897059	0.512448	0.139316	0.5067	0.0045	0.0264171	0.0190051	0.4791	0.5293	0.0464	0.0001	0.0447802	0.0001	1	1	1	1	0	0
Acin1	chr14:54642161-54686931	-	44771	30	0.909867	0.525729	0.158262	0.5193	0.0045	0.0259285	0.0186852	0.5071	0.5277	0.0003	0.0075	0.0003	0.0275278	1	1	1	1	0	0
Smim14	chr5:65446844-65537184	-	90341	26	0.917932	0.603324	0.650301	0.5893	0.0042	0.0256294	0.0183754	0.5915	0.5873	0.0002	0	0.0002	0	1	1	1	1	0	0
Mgst3	chr1:167371966-167393841	-	21876	32	0.91888	0.478288	-0.0808956	0.4706	0.0082	0.0255947	0.0198717	0.4691	0.4723	0.0158	0.0004	0.0303383	0.0004	1	1	1	1	0	0
Cdkn1b	chr6:134920401-134925513	+	5113	55	0.929791	0.528222	0.156288	0.522	0.0375	0.0252011	0.0307405	0.528	0.5191	0.0669	0.0176	0.0557742	0.029823	1	1	0.145964	0.203914	0	0
Hcfc1r1	chr17:23673596-23675227	+	1632	31	0.956357	0.543202	0.313467	0.5426	0.0001	0.0242418	0.0001	0.5465	0.5393	0.0005	0	0.0005	0	1	1	0.832803	1	0	0
Bod1	chr11:31665181-31671885	-	6705	24	0.962998	0.559294	0.455817	0.567	0.0005	0.0240627	0.0005	0.574	0.5596	0.0188	0	0.0319879	0	1	1	0.00539918	0.0106617	0	0
Dgcr6	chr16:18052860-18071632	+	18773	27	0.966793	0.538457	0.19656	0.5369	0.004	0.0239473	0.0171981	0.5515	0.5215	0.0071	0	0.0250001	0	1	1	1	1	0	0
Nhp2	chr11:51619735-51623714	+	3980	48	0.967742	0.522593	0.306057	0.5188	0.0039	0.0239167	0.0171401	0.5094	0.5316	0.006	0.0006	0.0224877	0.0006	1	1	1	1	0	0
N4bp2l2	chr5:150608007-150666183	-	58177	17	0.969165	0.517281	0.120349	0.514	0.0041	0.0238709	0.0171861	0.5003	0.5248	0.0001	0.0076	0.0001	0.0279226	1	1	0.781823	0.973121	0	0
Gdi2	chr13:3538063-3567871	+	29809	32	0.97296	0.59537	0.592176	0.5896	0.0002	0.0237124	0.0002	0.5953	0.5827	0.0069	0.0001	0.0240367	0.0001	1	1	0.021531	0.0341577	0	0
Eif6	chr2:155819832-155826925	-	7094	29	0.990987	0.566467	0.535815	0.5638	0	0.0231758	0	0.5568	0.5709	0.0153	0.0002	0.0277777	0.0002	1	1	0.00153975	0.00404832	0	0
Vapa	chr17:65578327-65613555	-	35229	43	0.994307	0.474404	-0.0265697	0.4789	0.0041	0.0230899	0.0166747	0.4867	0.4685	0.0307	0.0003	0.0326566	0.0003	1	1	1	1	0	0
Prkar1a	chr11:109649405-109669656	+	20252	41	1.00569	0.520205	0.179693	0.5161	0.0036	0.0227523	0.0162639	0.5028	0.5293	0.0005	0.0002	0.0005	0.0002	1	1	1	1	0	0
Tcp1	chr17:12915701-12925067	+	9367	41	1.00854	0.541144	0.338838	0.5428	0.0037	0.0226695	0.0162476	0.5553	0.5307	0.0079	0.0002	0.0253845	0.0002	1	1	1	1	0	0
Ndufv2	chr17:66078638-66101559	-	22922	39	1.01898	0.538659	0.302029	0.5419	0.0035	0.0223706	0.015976	0.5507	0.5317	0.0396	0	0.0358421	0	1	1	1	1	0	0
Ccdc12	chr9:110656503-110711606	+	55104	36	1.02467	0.495771	0.146449	0.4931	0.0034	0.0222109	0.0158334	0.5154	0.4701	0.0003	0	0.0003	0	1	1	1	1	0	0
Hdgf	chr3:87906321-87916132	+	9812	76	1.03795	0.527994	0.186273	0.5214	0.0002	0.0218731	0.0002	0.5132	0.5323	0.0002	0	0.0002	0	1	1	1	1	0	0
Pdcl3	chr1:38985608-38997238	+	11631	25	1.04032	0.570706	0.492636	0.5721	0.0001	0.0218155	0.0001	0.5543	0.5884	0.0001	0.0066	0.0001	0.0270511	0.755865	1	3.38034e-05	0.000198658	0	0
Psmc5	chr11:106256154-106263120	+	6967	35	1.04791	0.605089	0.587172	0.598	0.0248	0.0215817	0.023548	0.5763	0.6236	0.0259	0.0125	0.0295454	0.0337653	1	1	0.0150647	0.0249126	0	0
Tpr	chr1:150392838-150449935	+	57098	50	1.05977	0.544352	0.339486	0.5413	0.0126	0.0212744	0.0187139	0.5536	0.529	0.0315	0.0001	0.0325412	0.0001	1	1	1	1	0	0
Mapre1	chr2:153741274-153773310	+	32037	39	1.06262	0.53478	0.321343	0.5352	0.0031	0.0212019	0.0150589	0.5218	0.5494	0.0002	0.0146	0.0002	0.0322515	1	1	0.0481269	0.0717305	0	0
Srsf3	chr17:29032628-29043373	+	10746	69	1.07163	0.664498	1.10038	0.6645	0.0002	0.0209817	0.0002	0.6667	0.6625	0.0002	0	0.0002	0	1	1	1	1	0	0
Psmc3	chr2:91054009-91066369	+	12361	35	1.07211	0.572301	0.494567	0.5638	0	0.0209231	0	0.558	0.5716	0.0006	0	0.0006	0	1	1	0.650321	0.829293	0	0
Mtdh	chr15:34082694-34145624	+	62931	43	1.07211	0.523612	0.103889	0.5231	0.0033	0.0209641	0.0149791	0.5188	0.5283	0.0053	0.0001	0.0209242	0.0001	1	1	1	1	0	0
Txnrd1	chr10:82833951-82897712	+	63762	57	1.07543	0.538412	0.150915	0.5399	0.0033	0.0208821	0.0149254	0.4901	0.5776	0.005	0.0226	0.02561	0.0301253	1	1	0.000913633	0.00262445	0	0
Supt4a	chr11:87737552-87743623	+	6072	22	1.0778	0.56288	0.37239	0.549	0.0034	0.020824	0.0149253	0.5631	0.5377	0.0084	0.0001	0.0263914	0.0001	1	1	1	1	0	0
Ctnnbip1	chr4:149518236-149566437	+	48202	66	1.07922	0.540809	0.330149	0.5422	0.0524	0.0207892	0.0335102	0.5658	0.513	0.0595	0.039	0.0409594	0.0447674	1	1	0.00552734	0.0108122	0	0
Ndufs6	chr13:73319838-73328542	-	8705	52	1.08017	0.474507	-0.102825	0.4808	0.0037	0.0207662	0.0150014	0.4755	0.4845	0.0516	0.0003	0.0391182	0.0003	1	1	1	1	0	0
Hnrnph1	chr11:50376990-50386528	+	9539	48	1.08634	0.609222	0.676078	0.5953	0.0033	0.0206174	0.0147521	0.6015	0.5914	0.0279	0	0.0346042	0	1	1	1	1	0	0
Anp32b	chr4:46450902-46472657	+	21756	110	1.09108	0.510548	0.114702	0.523	0.0002	0.0204859	0.0002	0.5169	0.5317	0.0002	0.0002	0.0002	0.0002	1	1	1	1	0	0
Mcrip1	chr11:120542888-120549727	-	6840	31	1.0925	0.507506	0.0765154	0.5118	0.0002	0.020456	0.0002	0.5146	0.5092	0.0001	0.0005	0.0001	0.0005	1	1	0.613756	0.789115	0	0
Polr1d	chr5:147077050-147111597	+	34548	48	1.0944	0.512667	0.151616	0.5119	0.0034	0.0204262	0.0146649	0.5208	0.5037	0.0004	0.007	0.0004	0.0257009	0.886309	1	0.156029	0.215403	0	0
Ddx24	chr12:103407982-103425830	-	17849	39	1.09867	0.547063	0.349276	0.539	0.0035	0.0203265	0.0146376	0.5354	0.5428	0.0236	0.0002	0.0307941	0.0002	1	1	1	1	0	0
Srsf2	chr11:116849901-116853094	-	3194	66	1.10057	0.500081	-0.0104733	0.4948	0.0031	0.0202825	0.0144569	0.4965	0.4932	0.0001	0.0204	0.0001	0.0319203	1	1	0.18351	0.25112	0	0
Gng2	chr14:19872559-19977627	-	105069	50	1.10247	0.632861	0.888336	0.6306	0.0445	0.0202387	0.0301497	0.6791	0.5961	0.0646	0.018	0.0485409	0.02697	1	1	0.0582129	0.0848711	0	0
Khdrbs1	chr4:129703164-129742303	-	39140	64	1.11101	0.5477	0.373384	0.5449	0.0031	0.020044	0.0143007	0.5444	0.5458	0.0732	0.0001	0.0511299	0.0001	1	1	0.611276	0.788091	0	0
Lmnb1	chr18:56707813-56753424	+	45612	127	1.14801	0.530747	0.253013	0.5325	0.003	0.0192445	0.0137393	0.536	0.5283	0	0.0001	0	0.0001	1	1	1	1	0	1
Cuedc2	chr19:46329812-46338702	-	8891	40	1.17694	0.529453	0.301704	0.5355	0.0003	0.018593	0.0003	0.5297	0.5403	0.0179	0.0001	0.0269245	0.0001	1	1	0.00593084	0.0112831	0	0
Calr	chr8:84841850-84846934	-	5085	99	1.18786	0.512986	0.0885084	0.5163	0	0.0184665	0	0.5349	0.4937	0.0001	0.0002	0.0001	0.0002	1	1	0.682577	0.863367	0	0
Mif	chr10:75859353-75860240	-	888	99	1.20019	0.0036808	-8.19599	0.0032	0.0007	0.0182369	0.0007	0.0028	0.0036	0	0.0014	0	0.0260194	1	1	2.15581e-14	2.5223e-12	0	0
Glrx5	chr12:105032688-105042906	+	10219	72	1.20256	0.570935	0.453485	0.5645	0.028	0.0181846	0.022539	0.5412	0.5956	0.0409	0	0.0317924	0	1	1	1	1	0	0
Map1lc3a	chr2:155276297-155278073	+	1777	60	1.20541	0.559012	0.497702	0.5549	0.0171	0.0181328	0.0183659	0.5587	0.5522	0.0326	0.0001	0.0315253	0.0001	1	1	1	1	0	0
Ywhaq	chr12:21390071-21417637	-	27567	55	1.2666	0.897265	3.29186	0.9037	0	0.0171004	0	0.8986	0.9082	0.0072	0.0002	0.0221502	0.0002	1	1	1.82161e-07	2.9397e-06	0	0
Kif1b	chr4:149176319-149307693	-	131375	83	1.28178	0.507334	0.0796915	0.5027	0.0028	0.0168605	0.0121025	0.4965	0.5091	0	0.0065	0	0.0252958	1	1	0.291169	0.389334	0	0
Ccdc124	chr8:70868227-70873935	-	5709	63	1.31262	0.552709	0.215428	0.5417	0.0001	0.0164186	0.0001	0.5146	0.5696	0.0001	0.0055	0.0001	0.0218699	1	1	6.52568e-06	5.98827e-05	0	0
Rtraf	chr14:19811351-19823824	-	12474	72	1.33397	0.914579	3.56451	0.9192	0.0011	0.016106	0.0109629	0.9143	0.9233	0	0.0003	0	0.0003	1	1	1	1	0	0
Atp5a1	chr18:77773729-77782869	+	9141	74	1.36338	0.605091	0.705188	0.5917	0.0069	0.0157164	0.0129104	0.571	0.612	0.0436	0	0.0330765	0	1	1	1	1	0	0
Ube2m	chr7:13035120-13038275	-	3156	83	1.37192	0.414259	-0.437064	0.4146	0.0001	0.0156258	0.0001	0.4056	0.4232	0.0001	0.0003	0.0001	0.0003	1	1	0.680261	0.862769	0	0
Srp9	chr1:182124737-182132407	+	7671	76	1.37287	0.67206	0.973848	0.6642	0.0047	0.0155958	0.011996	0.6694	0.6574	0.0003	0.0221	0.0003	0.0296396	1	1	0.0208226	0.0333157	0	0
Polr2f	chr15:79141009-79151774	+	10766	110	1.39374	0.484113	-0.0645949	0.4791	0.0273	0.0153388	0.02041	0.485	0.4694	0.0344	0.0001	0.0262823	0.0001	1	1	1	1	0	0
Rnf7	chr9:96470937-96478675	-	7739	95	1.40939	0.694054	1.21634	0.6856	0.0001	0.0151478	0.0001	0.6843	0.6872	0.0002	0.0001	0.0002	0.0001	1	1	0.803861	0.995257	0	0
Dut	chr2:125247190-125258608	+	11419	194	1.41319	0.468683	-0.231806	0.4587	0.0032	0.0151092	0.0111077	0.4518	0.4633	0	0.0043	0	0.0158875	1	1	1	1	0	0
Ncl	chr1:86344719-86359400	-	14682	134	1.46157	0.490653	0.0224152	0.484	0.0024	0.0145761	0.0104549	0.4988	0.4685	0	0.0421	0	0.0337112	1	1	0.000155015	0.00067173	0	0
Trappc2l	chr8:122611640-122616660	+	5021	93	1.49194	0.430261	-0.364114	0.4273	0	0.0142734	0	0.4358	0.4218	0.0001	0.0003	0.0001	0.0003	1	1	0.47251	0.615974	0	0
Rtn3	chr19:7425901-7483281	-	57381	104	1.50996	0.491775	-0.00182735	0.5017	0.0021	0.0140905	0.010023	0.509	0.4933	0.0002	0.0048	0.0002	0.0190719	1	1	0.104645	0.147512	0	0
Cks1b	chr3:89415472-89418383	-	2912	226	1.51803	0.508635	-0.0182622	0.4952	0.0024	0.0140137	0.0100867	0.4912	0.4978	0.0281	0.0001	0.0238899	0.0001	1	1	1	1	0	0
Anapc16	chr10:59987409-60003135	-	15727	101	1.537	0.468345	-0.163731	0.459	0.0062	0.0138373	0.0114142	0.4595	0.4588	0	0.0212	0	0.025161	1	1	0.0284154	0.0438891	0	0
Psmb7	chr2:38588036-38644087	-	56052	105	1.54412	0.408706	-0.455182	0.4039	0	0.0137727	0	0.4133	0.3972	0.0376	0.0001	0.0298403	0.0001	1	1	3.92413e-05	0.000216058	0	0
Serinc1	chr10:57515774-57532530	-	16757	105	1.55313	0.422932	-0.450116	0.4229	0.0001	0.0137091	0.0001	0.4227	0.4229	0.0001	0	0.0001	0	1	1	1	1	0	0
Npc2	chr12:84754562-84773152	-	18591	125	1.57353	0.52778	0.2004	0.5267	0.002	0.013514	0.00960762	0.5472	0.5091	0	0.0001	0	0.0001	1	1	1	1	0	0
Lamtor4	chr5:138255482-138259398	+	3917	103	1.58776	0.491397	-0.0829225	0.4861	0.0019	0.0133936	0.00949076	0.4761	0.4975	0.0002	0.0003	0.0002	0.0003	1	1	1	1	0	0
Nudc	chr4:133532542-133545996	-	13455	149	1.62856	0.642693	0.930215	0.6449	0.0004	0.0130043	0.0004	0.6523	0.6371	0.0132	0.0002	0.0182453	0.0002	1	1	0.00253722	0.00594419	0	0
Ndufb3	chr1:58586384-58595964	+	9581	155	1.74099	0.56924	0.487364	0.5634	0.0172	0.0122617	0.0145598	0.5569	0.5714	0.0336	0.0002	0.0250747	0.0002	1	1	1	1	0	0
Ssr2	chr3:88575876-88588419	+	12544	146	1.76898	0.532043	0.249826	0.5304	0.0017	0.0120831	0.0085568	0.5194	0.5429	0.0032	0.0002	0.0134838	0.0002	1	1	1	1	0	0
Brk1	chr6:113604772-113616951	+	12180	120	1.77324	0.590634	0.543054	0.5837	0	0.0120654	0	0.5866	0.5801	0.0001	0.0004	0.0001	0.0004	1	1	0.449671	0.589485	0	0
Atp6v1g1	chr4:63544772-63550750	+	5979	179	1.85958	0.378834	-0.676785	0.3757	0.0002	0.011552	0.0002	0.361	0.3877	0.0004	0.0003	0.0004	0.0003	1	1	0.569467	0.736217	0	0
Tma7	chr9:109074568-109082587	-	8020	205	1.93359	0.512095	0.151859	0.5123	0.0015	0.0111688	0.00788222	0.5173	0.5081	0	0.0032	0	0.0134012	1	1	0.00899272	0.0161869	0	0
Bsg	chr10:79704491-79711969	+	7479	215	2.02894	0.527617	0.188358	0.5189	0.0016	0.010727	0.00763093	0.5146	0.5237	0.0029	0.0001	0.011821	0.0001	1	1	1	1	0	0
Ptov1	chr7:44863067-44869788	-	6722	228	2.03368	0.565994	0.463927	0.5736	0.0001	0.0106917	0.0001	0.5896	0.5604	0.0023	0.0001	0.0133608	0.0001	1	1	0.00469634	0.00959777	0	0
Adh5	chr3:138443093-138455499	+	12407	202	2.03795	0.582588	0.588537	0.5829	0	0.0106585	0	0.5731	0.5915	0	0.0003	0	0.0003	1	1	0.448164	0.58916	0	0
Ap2s1	chr7:16738410-16749294	+	10885	188	2.05266	0.536002	0.202681	0.5293	0.0015	0.0106253	0.00752642	0.5251	0.5333	0.0031	0.0029	0.0126948	0.0124178	1	1	1.04032e-37	4.8687e-35	1	0
Serbp1	chr6:67238176-67297736	+	59561	255	2.0759	0.581701	0.447353	0.5638	0.0014	0.0105287	0.00742516	0.5699	0.557	0.0029	0.0001	0.0123065	0.0001	1	1	1	1	0	0
Bcas2	chr3:103171655-103179166	+	7512	222	2.08397	0.485143	-0.0760687	0.4876	0.0014	0.0104958	0.00740363	0.5043	0.4709	0.0001	0	0.0001	0	1	1	1	1	0	0
Atp6v0b	chr4:117884326-117887333	-	3008	228	2.10294	0.505325	0.0258006	0.5035	0.0002	0.0104434	0.0002	0.4976	0.5079	0.0002	0.0027	0.0002	0.0114519	1	1	2.60064e-06	3.04275e-05	0	0
Sem1	chr6:6557294-6578663	-	21370	271	2.15939	0.556567	0.3238	0.5532	0.0042	0.0102036	0.00827561	0.563	0.5443	0.0321	0.0003	0.0236723	0.0003	1	1	1	1	0	0
Arpc3	chr5:122391878-122414184	+	22307	244	2.29554	0.531747	0.224483	0.5258	0.0012	0.00973808	0.00683157	0.523	0.5283	0.0028	0.0001	0.0118259	0.0001	1	1	1	1	0	0
Psmb2	chr4:126677630-126709714	+	32085	283	2.37144	0.542435	0.327295	0.5393	0.0012	0.00950802	0.00668094	0.5268	0.5527	0.0002	0.0093	0.0002	0.0138818	1	1	0.00519475	0.0103895	0	0
Micos13	chr17:56607452-56609771	-	2320	293	2.40655	0.522143	0.196975	0.5206	0.0012	0.00940785	0.00661535	0.5094	0.5327	0.0023	0.0001	0.0104002	0.0001	1	1	1	1	0	0
Atp5pb	chr3:105942698-105960099	-	17402	298	2.41935	0.742919	1.58496	0.7471	0.0001	0.00931329	0.0001	0.7485	0.7466	0	0.0001	0	0.0001	1	1	1	1	0	0
Taldo1	chr7:141392199-141402968	+	10770	468	2.89706	0.471952	-0.126559	0.4699	0.003	0.00831948	0.0065863	0.4551	0.4835	0.0002	0.0019	0.0002	0.00902349	1	1	0.150385	0.208844	0	0
Slc25a4	chr8:46206797-46211284	-	4488	450	3.00237	0.594404	0.563245	0.5877	0	0.00814235	0	0.5863	0.5888	0	0.0001	0	0.0001	1	1	0.619822	0.79473	0	0
Ubb	chr11:62551171-62553213	+	2043	621	3.63425	0.999342	9.648	0.9993	0.0001	0.00736087	0.0001	0.9997	0.9991	0.0003	0.0002	0.0003	0.0002	1	1	0.0338396	0.051586	0	0
Gnb2	chr5:137528127-137533510	-	5384	731	4.07306	0.54099	0.241376	0.5329	0.0001	0.00693454	0.0001	0.5289	0.5369	0.0001	0.0014	0.0001	0.00734349	1	1	8.70079e-05	0.000407197	0	0
Psmb1	chr17:15475021-15499751	-	24731	946	4.74668	0.459974	-0.246382	0.4541	0.0001	0.00658346	0.0001	0.4593	0.4492	0.0001	0	0.0001	0	1	1	1	1	0	0
Hnrnpa2b1	chr6:51460932-51469894	-	8963	836	4.75522	0.495959	-0.0140484	0.4918	0.0022	0.0065464	0.0051216	0.4877	0.4957	0.0001	0.0015	0.0001	0.0068567	1	1	1	1	0	0
Smdt1	chr15:82338959-82349091	+	10133	1209	6.17647	0.472836	-0.176645	0.4717	0.0018	0.00611897	0.00468985	0.4804	0.4605	0.0012	0.0007	0.00544918	0.0007	1	1	1	1	0	0
H2az2	chr11:6427229-6444443	-	17215	1230	7.6703	0.540897	0.231729	0.5387	0.0017	0.00596732	0.00455259	0.5407	0.5366	0.0011	0.0011	0.00519458	0.00581495	1	1	0.0108535	0.0187433	0	0
Eef1a1	chr9:78478449-78489151	-	10703	1524	9.63188	0.55801	0.322427	0.554	0.0026	0.00597276	0.00489792	0.5545	0.5533	0.0001	0.0068	0.0001	0.00779516	1	1	0.0811994	0.116568	0	0
Atp5e	chr2:174461072-174464105	-	3034	1576	9.98861	0.522094	0.112316	0.5191	0.0015	0.00598803	0.0044902	0.5198	0.5183	0.0011	0.0009	0.00471991	0.0009	1	1	1	1	0	0
Ftl1	chr7:45457944-45459884	-	1941	2049	23.4198	0.673306	1.04981	0.6723	0.0069	0.00802046	0.00787154	0.6743	0.6706	0.0073	0.0063	0.00669037	0.00859955	1	1	1	1	0	0
Malat1	chr19:5795690-5802672	-	6983	2089	90.3601	0.487887	-0.0783794	0.4855	0.0282	0.0308889	0.030933	0.4832	0.4875	0.0354	0.0217	0.0198607	0.0293484	1	1	1	1	0	0

## Sheet: Supp Table 7
gene	gene_coord	baseMean	log2FoldChange	lfcSE	stat	pvalue	padj	description
Phgdh	chr3:98313170-98339990	393.805	2.35659	0.153435	15.3588	3.09162e-53	1.67999e-49	3-phosphoglycerate dehydrogenase
Srrm4	chr5:116439275-116591817	267.695	-3.30383	0.219268	-15.0675	2.64783e-51	7.19416e-48	serine/arginine repetitive matrix 4
Asrgl1	chr19:9109868-9135636	299.571	2.51507	0.170998	14.7082	5.71186e-49	1.03461e-45	asparaginase like 1
Slc1a3	chr15:8634124-8710764	383.763	2.69335	0.200353	13.443	3.3835e-41	4.59649e-38	solute carrier family 1 (glial high affinity glutamate transporter), member 3
Epha3	chr16:63543534-63864175	152.907	-2.54067	0.197613	-12.8568	7.87829e-38	8.56213e-35	Eph receptor A3
Neurog2	chr3:127633135-127635631	197.37	-3.05615	0.239842	-12.7423	3.44082e-37	3.11624e-34	neurogenin 2
Sorbs2	chr8:45507788-45827906	325.278	-2.65043	0.208476	-12.7133	4.98613e-37	3.87066e-34	sorbin and SH3 domain containing 2
Aldoc	chr11:78322968-78327781	185.166	2.69227	0.220334	12.219	2.45983e-34	1.67084e-31	aldolase C, fructose-bisphosphate
Olig1	chr16:91269772-91271933	171.009	3.54392	0.293332	12.0816	1.32109e-33	7.97648e-31	oligodendrocyte transcription factor 1
Rprm	chr2:54084093-54085552	627.876	-1.98311	0.16984	-11.6763	1.68374e-31	9.14944e-29	reprimo, TP53 dependent G2 arrest mediator candidate
Fabp7	chr10:57784881-57788450	11537.8	2.47377	0.212345	11.6498	2.30024e-31	1.13632e-28	fatty acid binding protein 7, brain
Ptn	chr6:36714929-36810220	2568.96	1.94742	0.173323	11.2358	2.72146e-29	1.23237e-26	pleiotrophin
Mt3	chr8:94152607-94154146	1139.03	3.01493	0.274086	11	3.82301e-28	1.59802e-25	metallothionein 3
Mt2	chr8:94172664-94173568	202.052	2.24262	0.206688	10.8503	1.98861e-27	7.71863e-25	metallothionein 2
Gpm6b	chrX:166238911-166388988	517.334	1.87921	0.173386	10.8383	2.2673e-27	8.21367e-25	glycoprotein m6b
Pea15a	chr1:172196728-172206804	603.954	1.94202	0.183081	10.6074	2.75158e-26	9.34506e-24	phosphoprotein enriched in astrocytes 15A
Afap1	chr5:35893319-36003923	137.021	-2.10773	0.200541	-10.5102	7.74895e-26	2.47693e-23	actin filament associated protein 1
3110082J24Rik	chr5:30103584-30106086	95.3254	2.40001	0.233321	10.2863	8.12254e-25	2.4521e-22	RIKEN cDNA 3110082J24 gene
Mfge8	chr7:79133768-79149060	850.823	2.47797	0.243618	10.1715	2.65692e-24	7.5988e-22	milk fat globule-EGF factor 8 protein
Mt1	chr8:94179082-94180327	340.281	2.32562	0.229729	10.1233	4.35528e-24	1.18333e-21	metallothionein 1
Plpp3	chr4:105157347-105232764	313.014	2.42099	0.240219	10.0783	6.8935e-24	1.78377e-21	phospholipid phosphatase 3
Ttyh1	chr7:4119408-4136708	313.925	2.87141	0.28733	9.99342	1.62865e-23	4.02276e-21	tweety family member 1
Qk	chr17:10202601-10319854	192.16	2.22597	0.226166	9.8422	7.40758e-23	1.75012e-20	quaking
Cemip2	chr19:21778342-21858360	74.2773	-2.76814	0.290127	-9.54113	1.41278e-21	3.19878e-19	cell migration inducing hyaluronidase 2
Cttnbp2	chr6:18366478-18514843	196.368	-1.62742	0.170823	-9.52697	1.61943e-21	3.51998e-19	cortactin binding protein 2
Apoe	chr7:19696109-19699188	1116.03	3.47281	0.369192	9.40651	5.12864e-21	1.03219e-18	apolipoprotein E
Rgma	chr7:73375509-73419899	92.5931	2.28672	0.243	9.41039	4.94279e-21	1.03219e-18	repulsive guidance molecule family member A
Serpine2	chr1:79794197-79861180	98.1114	3.4963	0.374017	9.34796	8.93563e-21	1.73415e-18	serine (or cysteine) peptidase inhibitor, clade E, member 2
Plcb1	chr2:134786067-135475258	78.7903	-2.448	0.268231	-9.12648	7.07605e-20	1.32591e-17	phospholipase C, beta 1
Igfbpl1	chr4:45809468-45826923	1105.7	-3.16052	0.354717	-8.90998	5.10422e-19	9.24545e-17	insulin-like growth factor binding protein-like 1
Psat1	chr19:15904678-15947337	98.8007	2.0244	0.228866	8.84536	9.12364e-19	1.59929e-16	phosphoserine aminotransferase 1
Tril	chr6:53815468-53820830	100.192	2.43413	0.2755	8.83531	9.98227e-19	1.69511e-16	TLR4 interactor with leucine-rich repeats
Ckb	chr12:111669361-111672338	4825.06	1.36861	0.155444	8.80452	1.3141e-18	2.16389e-16	creatine kinase, brain
Sox2	chr3:34650405-34652461	256.899	1.58152	0.181011	8.73717	2.39014e-18	3.82e-16	SRY (sex determining region Y)-box 2
Sox4	chr13:28948919-28953713	450.349	-1.38762	0.159153	-8.71876	2.81253e-18	4.36665e-16	SRY (sex determining region Y)-box 4
Acadl	chr1:66830839-66863277	124.95	2.55795	0.293736	8.70833	3.08392e-18	4.65501e-16	acyl-Coenzyme A dehydrogenase, long-chain
Lhfp	chr3:53041528-53261679	63.7851	2.82344	0.326829	8.63887	5.67701e-18	8.33753e-16	lipoma HMGIC fusion partner
S1pr1	chr3:115710433-115715072	69.1857	2.80626	0.325614	8.61836	6.79173e-18	9.71218e-16	sphingosine-1-phosphate receptor 1
Polr3h	chr15:81888228-81926240	118.771	1.62677	0.189339	8.59186	8.55744e-18	1.19234e-15	polymerase (RNA) III (DNA directed) polypeptide H
Slc27a1	chr8:71568882-71587302	61.9843	1.963	0.229201	8.56451	1.08535e-17	1.47445e-15	solute carrier family 27 (fatty acid transporter), member 1
Reep3	chr10:67009189-67096945	173.652	1.51197	0.17689	8.5475	1.25778e-17	1.66702e-15	receptor accessory protein 3
Sparc	chr11:55394500-55423183	77.0637	3.2819	0.385561	8.51199	1.70967e-17	2.21198e-15	secreted acidic cysteine rich glycoprotein
Ndrg2	chr14:51905271-51914158	371.426	2.04213	0.246179	8.2953	1.08308e-16	1.36871e-14	N-myc downstream regulated gene 2
Lrp8	chr4:107801869-107876840	177.383	-1.71733	0.207573	-8.27337	1.30227e-16	1.6083e-14	low density lipoprotein receptor-related protein 8, apolipoprotein e receptor
Elavl2	chr4:91250763-91400785	241.24	-2.73816	0.331268	-8.26569	1.38888e-16	1.67715e-14	ELAV like RNA binding protein 1
Psph	chr5:129765558-129787449	86.7179	1.8719	0.227343	8.23381	1.81355e-16	2.14236e-14	phosphoserine phosphatase
Frmd4b	chr6:97286867-97617541	118.706	-2.24436	0.276974	-8.10316	5.35519e-16	6.19151e-14	FERM domain containing 4B
Magt1	chrX:105968084-106011906	90.6242	1.60021	0.199946	8.00322	1.21211e-15	1.37221e-13	magnesium transporter 1
Igfbp5	chr1:72857932-72874884	251.437	2.4774	0.313823	7.89426	2.92048e-15	3.23875e-13	insulin-like growth factor binding protein 5
Hopx	chr5:77086988-77115121	121.426	2.86319	0.36281	7.89171	2.98068e-15	3.23941e-13	HOP homeobox
Tnc	chr4:63959785-64047015	90.2556	2.99074	0.380182	7.8666	3.64415e-15	3.8828e-13	tenascin C
Rnf165	chr18:77456110-77565161	76.9881	-1.71951	0.218892	-7.85553	3.98088e-15	4.16002e-13	ring finger protein 165
Sox9	chr11:112782224-112787760	552.578	1.74516	0.223409	7.81148	5.65214e-15	5.79504e-13	SRY (sex determining region Y)-box 9
Ddah1	chr3:145758675-145894277	575.484	2.06993	0.265519	7.79577	6.40192e-15	6.44223e-13	dimethylarginine dimethylaminohydrolase 1
Slit2	chr5:47983138-48307733	51.6301	-2.30428	0.2957	-7.79261	6.56374e-15	6.48497e-13	slit guidance ligand 2
Ntrk2	chr13:58806569-59133970	156.386	1.64123	0.212101	7.73799	1.00999e-14	9.8005e-13	neurotrophic tyrosine kinase, receptor, type 2
Pdlim5	chr3:142239590-142395696	85.3756	2.52146	0.330553	7.62799	2.38436e-14	2.27309e-12	PDZ and LIM domain 5
Foxg1	chr12:49382660-49386861	46.644	-2.13841	0.282588	-7.56723	3.8126e-14	3.57202e-12	forkhead box G1
Naaa	chr5:92257659-92278170	67.5413	2.96184	0.397053	7.45955	8.68176e-14	7.99605e-12	N-acylethanolamine acid amidase
Ppp1r1a	chr15:103530279-103538003	224.858	1.93917	0.260131	7.45457	9.01613e-14	8.16561e-12	protein phosphatase 1, regulatory inhibitor subunit 1A
Abhd4	chr14:54254188-54270637	120.193	1.89045	0.253926	7.44489	9.70248e-14	8.64316e-12	abhydrolase domain containing 4
Plxna4	chr6:32144268-32588192	137.965	-2.07192	0.279631	-7.40948	1.26798e-13	1.11133e-11	plexin A4
Pttg1	chr11:43420250-43426251	207.683	1.69279	0.228531	7.40726	1.28935e-13	1.11211e-11	pituitary tumor-transforming gene 1
Zfp36l2	chr17:84183931-84187947	43.4867	2.06441	0.279513	7.38573	1.51622e-13	1.28736e-11	zinc finger protein 36, C3H type-like 2
Kif5c	chr2:49619298-49774778	467.071	-1.31245	0.177805	-7.38142	1.56608e-13	1.30924e-11	kinesin family member 5C
Vit	chr17:78508064-78627408	59.4079	2.06084	0.283032	7.28129	3.30638e-13	2.72225e-11	vitrin
Abcd3	chr3:121758774-121815302	132.822	1.32454	0.182726	7.24877	4.20565e-13	3.41097e-11	ATP-binding cassette, sub-family D (ALD), member 3
Cirbp	chr10:80165985-80172786	274.497	-1.1326	0.15635	-7.24402	4.35588e-13	3.48086e-11	cold inducible RNA binding protein
Asah1	chr8:41340197-41374773	78.7563	1.5439	0.213694	7.22482	5.0175e-13	3.95146e-11	N-acylsphingosine amidohydrolase 1
Tspan7	chrX:10485158-10596605	280.622	1.40462	0.194955	7.20484	5.811e-13	4.51099e-11	tetraspanin 7
Atp1a2	chr1:172271709-172298064	276.187	2.92668	0.406789	7.19459	6.26473e-13	4.79472e-11	ATPase, Na+/K+ transporting, alpha 2 polypeptide
Cspg5	chr9:110243783-110262576	56.1842	2.2444	0.312185	7.18933	6.51115e-13	4.91411e-11	chondroitin sulfate proteoglycan 5
Ptprz1	chr6:22875502-23052916	2418.8	2.24542	0.312799	7.17847	7.04958e-13	5.24759e-11	protein tyrosine phosphatase, receptor type Z, polypeptide 1
Serpinh1	chr7:99345376-99353239	135.465	1.84396	0.258593	7.13078	9.98053e-13	7.32895e-11	serine (or cysteine) peptidase inhibitor, clade H, member 1
Sema5a	chr15:32244810-32696341	72.2023	-2.33775	0.328145	-7.12415	1.04722e-12	7.58748e-11	sema domain, seven thrombospondin repeats (type 1 and type 1-like), transmembrane domain (TM) and short cytoplasmic domain, (semaphorin) 5A
Sox11	chr12:27334264-27342574	2100.95	-2.09468	0.294227	-7.11927	1.08499e-12	7.6569e-11	SRY (sex determining region Y)-box 11
Tns3	chr11:8431652-8664681	41.5261	1.96333	0.27571	7.12099	1.07152e-12	7.6569e-11	tensin 3
Lamp1	chr8:13159161-13175338	264.78	1.17486	0.165371	7.10438	1.20861e-12	8.41997e-11	lysosomal-associated membrane protein 1
Glud1	chr14:34310727-34345265	103.359	1.69943	0.239456	7.09703	1.27466e-12	8.76772e-11	glutamate dehydrogenase 1
Sox21	chr14:118233232-118237030	74.2316	1.64251	0.232516	7.06405	1.61724e-12	1.09851e-10	SRY (sex determining region Y)-box 21
Pdpn	chr4:143267431-143299564	135.058	2.02561	0.286973	7.05854	1.68266e-12	1.12884e-10	podoplanin
Dcx	chrX:143855842-143933311	198.978	-1.94762	0.27609	-7.05428	1.73495e-12	1.14972e-10	doublecortin
Gyg	chr3:20122084-20155317	46.4047	1.86212	0.264199	7.04818	1.81273e-12	1.17463e-10	glycogenin
Zcchc24	chr14:25711642-25769039	54.7119	2.06751	0.293349	7.04795	1.81576e-12	1.17463e-10	zinc finger, CCHC domain containing 24
Coro1c	chr5:113842436-113908758	100.565	-1.74672	0.248009	-7.04297	1.88186e-12	1.20306e-10	coronin, actin binding protein 1C
Rbfox2	chr15:77078990-77307004	66.5521	-1.64251	0.234936	-6.99132	2.72316e-12	1.72066e-10	RNA binding protein, fox-1 homolog (C. elegans) 2
Abcd2	chr15:91145871-91191799	101.096	-1.55807	0.22544	-6.91123	4.80482e-12	3.00108e-10	ATP-binding cassette, sub-family D (ALD), member 2
Jam2	chr16:84774123-84825928	94.6404	1.95432	0.284142	6.87797	6.07126e-12	3.749e-10	junction adhesion molecule 2
Mex3b	chr7:82867333-82871515	62.789	-1.62681	0.237155	-6.85969	6.90118e-12	4.2136e-10	mex3 RNA binding family member B
Chpt1	chr10:88452745-88504073	42.495	1.72965	0.253453	6.82434	8.8333e-12	5.33335e-10	choline phosphotransferase 1
Epha5	chr5:84054761-84417382	567.188	-1.42574	0.209366	-6.8098	9.77331e-12	5.83606e-10	Eph receptor A5
Cacna2d1	chr5:15934691-16374511	96.9807	-1.68387	0.250433	-6.72383	1.77006e-11	1.04549e-09	calcium channel, voltage-dependent, alpha2/delta subunit 1
Cst3	chr2:148871722-148875692	3594.85	2.19126	0.326271	6.71607	1.8669e-11	1.07922e-09	cystatin C
Oat	chr7:132557478-132576398	57.1807	1.76113	0.26217	6.71752	1.84847e-11	1.07922e-09	ornithine aminotransferase
Mfng	chr15:78755882-78773475	95.8618	-2.24227	0.334014	-6.71308	1.90555e-11	1.08997e-09	MFNG O-fucosylpeptide 3-beta-N-acetylglucosaminyltransferase
Npas3	chr12:53248157-54072175	69.6201	1.89217	0.282657	6.69423	2.16814e-11	1.22726e-09	neuronal PAS domain protein 3
Trp53i11	chr2:93187548-93201759	72.4973	-1.92053	0.287232	-6.68634	2.28815e-11	1.28184e-09	transformation related protein 53 inducible protein 11
H2bu2	chr11:58948920-58949533	256.673	-1.33151	0.199684	-6.66809	2.59162e-11	1.43703e-09	H2B.U histone 2
Plaat3	chr19:7557459-7588545	69.3839	2.7517	0.412786	6.66617	2.62563e-11	1.44118e-09	phospholipase A and acyltransferase 3
Degs1	chr1:182275772-182282804	41.623	1.76166	0.264404	6.66276	2.68731e-11	1.44583e-09	delta(4)-desaturase, sphingolipid 1
Vcam1	chr3:116109949-116129688	106.413	2.38575	0.358048	6.66322	2.67887e-11	1.44583e-09	vascular cell adhesion molecule 1
Ugp2	chr11:21321138-21371201	90.5152	1.5043	0.226138	6.65214	2.88856e-11	1.53886e-09	UDP-glucose pyrophosphorylase 2
Phf20l1	chr15:66577560-66647976	255.548	-1.02192	0.15406	-6.63323	3.2842e-11	1.73266e-09	PHD finger protein 20-like 1
Bcl11a	chr11:24078056-24174123	73.793	-1.79062	0.270104	-6.62937	3.37112e-11	1.76141e-09	B cell CLL/lymphoma 11A (zinc finger protein)
Gm19412	chr17:33919279-33920485	40.6602	1.80547	0.273378	6.6043	3.99401e-11	2.067e-09	predicted gene, 19412
Nat8f1	chr6:85910154-85915687	41.2469	2.07236	0.31545	6.56954	5.04718e-11	2.58739e-09	N-acetyltransferase 8 (GCN5-related) family member 1
Pxmp2	chr5:110274282-110286186	95.2961	1.78147	0.272384	6.5403	6.13958e-11	3.11799e-09	peroxisomal membrane protein 2
Olfm1	chr2:28192992-28230736	194.882	-1.18111	0.180856	-6.53067	6.54755e-11	3.29439e-09	olfactomedin 1
Fam181b	chr7:93079865-93081867	56.4428	1.86829	0.286522	6.52061	7.00237e-11	3.49091e-09	family with sequence similarity 181, member B
Rab9	chrX:166457253-166479867	145.717	1.19719	0.184291	6.49619	8.23814e-11	4.06964e-09	RAB9, member RAS oncogene family
1110015O18Rik	chr3:4797558-4814911	42.755	1.76799	0.27307	6.4745	9.51268e-11	4.65693e-09	RIKEN cDNA 1110015O18 gene
Chga	chr12:102554969-102565028	68.7605	-1.48937	0.231129	-6.44388	1.16456e-10	5.65018e-09	chromogranin A
Cdc42ep3	chr17:79333727-79355091	36.5931	-1.81331	0.281504	-6.44152	1.18285e-10	5.68814e-09	CDC42 effector protein (Rho GTPase binding) 3
Auts2	chr5:131437333-132543344	532.534	-1.47372	0.228845	-6.43979	1.19641e-10	5.70288e-09	autism susceptibility candidate 2
Rgcc	chr14:79288756-79301645	102.894	2.79713	0.434859	6.43226	1.2572e-10	5.94052e-09	regulator of cell cycle
Cd9	chr6:125460266-125494791	227.673	2.12197	0.331863	6.39412	1.6147e-10	7.50771e-09	CD9 antigen
Sbk1	chr7:126248862-126295016	181.567	-1.47963	0.231411	-6.39395	1.61649e-10	7.50771e-09	SH3-binding kinase 1
Pam	chr1:97795114-98095646	138.828	-1.68045	0.26469	-6.34874	2.17083e-10	9.91287e-09	peptidylglycine alpha-amidating monooxygenase
Paqr8	chr1:20890606-20939650	184.746	1.42686	0.22471	6.34979	2.15608e-10	9.91287e-09	progestin and adipoQ receptor family member VIII
St8sia4	chr1:95587682-95667571	54.355	-1.67947	0.264813	-6.34208	2.26689e-10	1.02652e-08	ST8 alpha-N-acetyl-neuraminide alpha-2,8-sialyltransferase 4
Vegfb	chr19:6982473-6987651	111.094	1.35173	0.213442	6.33299	2.4046e-10	1.07988e-08	vascular endothelial growth factor B
Itgb8	chr12:119158022-119238802	57.7548	2.12165	0.335401	6.32573	2.52042e-10	1.12262e-08	integrin beta 8
Pygb	chr2:150786735-150831758	59.74	1.89634	0.300374	6.31327	2.73198e-10	1.20696e-08	brain glycogen phosphorylase
Nfasc	chr1:132564690-132741797	56.4924	-1.5356	0.243309	-6.31134	2.76625e-10	1.21224e-08	neurofascin
Selenof	chr3:144570304-144597680	1082.91	0.779225	0.123861	6.29111	3.15209e-10	1.37027e-08	selenoprotein F
Tspan12	chr6:21771395-21852515	87.6993	1.70035	0.271601	6.26046	3.83832e-10	1.65535e-08	tetraspanin 12
Fads2	chr19:10062765-10101746	197.884	1.43391	0.22977	6.24062	4.35832e-10	1.86481e-08	fatty acid desaturase 2
Cyfip2	chr11:46193850-46312859	106.479	-1.43101	0.230175	-6.21704	5.06615e-10	2.15074e-08	cytoplasmic FMR1 interacting protein 2
Gsta4	chr9:78182774-78209349	115.928	1.55757	0.250855	6.20905	5.33052e-10	2.24543e-08	glutathione S-transferase, alpha 4
Gse1	chr8:120228456-120581390	29.7585	-1.76159	0.285557	-6.16896	6.87394e-10	2.85227e-08	genetic suppressor element 1, coiled-coil protein
Igsf11	chr16:38892671-39027159	36.4237	2.05421	0.332994	6.16891	6.8761e-10	2.85227e-08	immunoglobulin superfamily, member 11
Nkain1	chr4:130531602-130574173	30.2606	-1.81118	0.293985	-6.16081	7.23731e-10	2.97936e-08	Na+/K+ transporting ATPase interacting 1
Fam241b	chr10:62107655-62143920	55.7003	-1.55907	0.25581	-6.09463	1.09688e-09	4.48153e-08	family with sequence similarity 241, member B
Clmp	chr9:40685962-40785319	76.2323	-2.05704	0.33858	-6.07548	1.2362e-09	5.01308e-08	CXADR-like membrane protein
Miat	chr5:112213228-112229395	99.8551	-1.44188	0.238081	-6.05626	1.39322e-09	5.60796e-08	myocardial infarction associated transcript (non-protein coding)
Septin3	chr15:82268802-82294574	296.371	-1.11495	0.186213	-5.98752	2.13067e-09	8.51327e-08	septin 3
Mturn	chr6:54681624-54703851	60.3027	-1.45045	0.24231	-5.98593	2.15155e-09	8.53394e-08	maturin, neural progenitor differentiation regulator homolog (Xenopus)
Pgap1	chr1:54472994-54557684	166.354	-1.53858	0.257675	-5.97103	2.35757e-09	9.28338e-08	post-GPI attachment to proteins 1
Tmeff1	chr4:48585174-48663131	67.6412	-1.26193	0.21173	-5.96007	2.52135e-09	9.85686e-08	transmembrane protein with EGF-like and two follistatin-like domains 1
Ggh	chr4:20042052-20066750	125.661	1.07934	0.181148	5.95834	2.5481e-09	9.89029e-08	gamma-glutamyl hydrolase
E2f5	chr3:14578641-14606309	82.3416	1.48716	0.249696	5.95589	2.58665e-09	9.89851e-08	E2F transcription factor 5
Spats2l	chr1:57774162-57948394	71.8261	1.42881	0.239855	5.95699	2.56925e-09	9.89851e-08	spermatogenesis associated, serine-rich 2-like
Tsc22d4	chr5:137745730-137768450	184.655	1.85634	0.312322	5.94369	2.78673e-09	1.05896e-07	TSC22 domain family, member 4
Cep170	chr1:176733653-176814067	134.643	-1.13342	0.191101	-5.93099	3.01109e-09	1.13627e-07	centrosomal protein 170
Gnai2	chr9:107614125-107635367	362.516	1.14226	0.193102	5.91533	3.31202e-09	1.24121e-07	guanine nucleotide binding protein (G protein), alpha inhibiting 2
Gria2	chr3:80681450-80802835	118.688	-1.14819	0.194651	-5.8987	3.66377e-09	1.36363e-07	glutamate receptor, ionotropic, AMPA2 (alpha 2)
Ppic	chr18:53406332-53418115	54.1734	1.73218	0.296182	5.84835	4.96463e-09	1.83522e-07	peptidylprolyl isomerase C
Rufy3	chr5:88565040-88651392	223.139	-0.92025	0.159235	-5.77919	7.50603e-09	2.75593e-07	RUN and FYVE domain containing 3
Rhoq	chr17:86963082-87000069	34.9982	1.88216	0.32576	5.77775	7.57045e-09	2.76093e-07	ras homolog family member Q
Hes6	chr1:91411483-91414038	408.097	-1.2437	0.216038	-5.75688	8.56825e-09	3.10399e-07	hairy and enhancer of split 6
Cenpa	chr5:30666777-30674830	425.008	1.45849	0.253896	5.74443	9.22324e-09	3.31915e-07	centromere protein A
Zbtb38	chr9:96682770-96752831	69.4295	-1.7366	0.302498	-5.74087	9.41917e-09	3.36735e-07	zinc finger and BTB domain containing 38
Cd81	chr7:143052739-143067934	465.18	1.31892	0.230885	5.71246	1.11353e-08	3.92075e-07	CD81 antigen
Fjx1	chr2:102449366-102452499	43.0932	1.53551	0.268831	5.71182	1.11776e-08	3.92075e-07	four jointed box 1
Klhl24	chr16:20097542-20129221	164.529	-1.00502	0.175958	-5.71173	1.11836e-08	3.92075e-07	kelch-like 24
Maco1	chr4:134802759-134853345	60.4678	-1.26586	0.221889	-5.70495	1.16376e-08	4.05375e-07	macoilin 1
Myt1l	chr12:29528384-29923213	111.195	-2.15255	0.37862	-5.68525	1.30618e-08	4.52088e-07	myelin transcription factor 1-like
Megf10	chr18:57133090-57297467	43.2785	1.93879	0.341519	5.67696	1.37113e-08	4.71566e-07	multiple EGF-like-domains 10
Ccnb2	chr9:70407692-70421547	134.763	1.51178	0.266609	5.67038	1.42479e-08	4.86939e-07	cyclin B2
Rpn2	chr2:157279017-157326319	216.827	0.932624	0.164898	5.65576	1.55162e-08	5.2697e-07	ribophorin II
Vim	chr2:13573927-13582826	2746.65	1.61033	0.285526	5.63989	1.70156e-08	5.74303e-07	vimentin
Ak3	chr19:29020833-29047961	54.9974	1.27495	0.226588	5.62675	1.83633e-08	6.15963e-07	adenylate kinase 3
Pgm1	chr4:99929414-99987294	47.8619	1.60607	0.286277	5.61019	2.02102e-08	6.73755e-07	phosphoglucomutase 1
AW047730	chr3:88200623-88203481	82.1028	1.44564	0.257926	5.60487	2.08408e-08	6.90541e-07	expressed sequence AW047730
Kif21b	chr1:136131389-136177998	91.2116	-1.54467	0.276747	-5.58151	2.38435e-08	7.85246e-07	kinesin family member 21B
Dbi	chr1:120113280-120121078	11642.9	1.60856	0.289221	5.5617	2.67158e-08	8.72069e-07	diazepam binding inhibitor
Frrs1l	chr4:56957173-56990391	82.8605	-2.03694	0.366281	-5.56115	2.68008e-08	8.72069e-07	ferric-chelate reductase 1 like
Arl6ip1	chr7:118118891-118129662	575.737	1.04473	0.18804	5.5559	2.76182e-08	8.93317e-07	ADP-ribosylation factor-like 6 interacting protein 1
Acadm	chr3:153922357-153944632	112.34	1.19791	0.216164	5.54165	2.99641e-08	9.63462e-07	acyl-Coenzyme A dehydrogenase, medium chain
Tjp2	chr19:24094505-24225030	38.224	1.46466	0.265807	5.51023	3.58361e-08	1.14549e-06	tight junction protein 2
Gldc	chr19:30098447-30175429	58.8456	1.75942	0.321434	5.47365	4.4086e-08	1.40095e-06	glycine decarboxylase
Nsg2	chr11:32000463-32059202	618.881	-1.8156	0.332272	-5.46421	4.64967e-08	1.46897e-06	neuron specific gene family member 2
Nes	chr3:87971078-87980451	171.24	1.76072	0.322845	5.45375	4.93185e-08	1.54021e-06	nestin
Nrp2	chr1:62703285-62818695	76.3676	-2.01039	0.368603	-5.45409	4.9224e-08	1.54021e-06	neuropilin 2
Gm42992	chr5:131986549-131993384	46.6794	-1.53611	0.283004	-5.42788	5.70273e-08	1.77078e-06	predicted gene 42992
Med27	chr2:29346819-29524793	67.5497	-1.28475	0.237297	-5.41411	6.15943e-08	1.90173e-06	mediator complex subunit 27
Cbfa2t2	chr2:154436481-154539356	35.6469	-1.6906	0.313851	-5.38664	7.1787e-08	2.2039e-06	CBFA2/RUNX1 translocation partner 2
Selenos	chr7:66079649-66089405	305.543	0.825986	0.153462	5.38235	7.35188e-08	2.24439e-06	selenoprotein S
Fgfr2	chr7:130162451-133123350	44.2245	1.48836	0.276792	5.37719	7.56574e-08	2.29677e-06	fibroblast growth factor receptor 2
Hmmr	chr11:40701395-40733422	167.123	1.29149	0.24075	5.36443	8.12064e-08	2.45153e-06	hyaluronan mediated motility receptor (RHAMM)
Bcl7a	chr5:123343834-123374992	110.856	-1.31042	0.24494	-5.34994	8.79834e-08	2.64145e-06	B cell CLL/lymphoma 7A
1500009L16Rik	chr10:83722865-83762762	72.2989	1.40666	0.263224	5.34397	9.09335e-08	2.71501e-06	RIKEN cDNA 1500009L16 gene
Sox2ot	chr3:34104270-34682619	96.7863	1.62565	0.305389	5.32319	1.01961e-07	3.02764e-06	SOX2 overlapping transcript (non-protein coding)
Soat1	chr1:156424525-156474331	124.831	1.39773	0.262653	5.32157	1.02874e-07	3.03815e-06	sterol O-acyltransferase 1
Ypel1	chr16:17069696-17087045	96.4767	-1.08712	0.204927	-5.30491	1.12726e-07	3.31111e-06	yippee like 1
Soga3	chr10:29143839-29199630	99.2868	-1.3733	0.25944	-5.29332	1.20117e-07	3.50923e-06	SOGA family member 3
Crmp1	chr5:37241940-37292133	264.399	-1.22033	0.230968	-5.28355	1.26708e-07	3.68197e-06	collapsin response mediator protein 1
Parp6	chr9:59617284-59650285	45.5936	-1.4702	0.279251	-5.26482	1.4033e-07	4.05615e-06	poly (ADP-ribose) polymerase family, member 6
Kctd15	chr7:34639014-34656732	40.5204	-1.6579	0.315158	-5.26053	1.43638e-07	4.12977e-06	potassium channel tetramerisation domain containing 15
Dpysl5	chr5:30711564-30799375	110.718	-1.20775	0.229676	-5.25849	1.45239e-07	4.15384e-06	dihydropyrimidinase-like 5
Hsp90b1	chr10:86690209-86705509	358.34	0.99982	0.190633	5.24474	1.56507e-07	4.42946e-06	heat shock protein 90, beta (Grp94), member 1
Mllt3	chr4:87769925-88033364	103.359	-1.19543	0.227918	-5.24501	1.56276e-07	4.42946e-06	myeloid/lymphoid or mixed-lineage leukemia; translocated to, 3
Mn1	chr5:111417362-111457033	50.7732	-1.4911	0.284472	-5.24165	1.59147e-07	4.48087e-06	meningioma 1
Wwtr1	chr3:57455649-57575910	32.7852	1.52452	0.291229	5.23477	1.65191e-07	4.62705e-06	WW domain containing transcription regulator 1
Negr1	chr3:156561794-157316445	47.0091	-1.24452	0.237817	-5.23309	1.66703e-07	4.64546e-06	neuronal growth regulator 1
Cdc20	chr4:118432901-118437352	177.829	1.69495	0.324194	5.22821	1.71155e-07	4.74518e-06	cell division cycle 20
Krcc1	chr6:71271677-71285319	55.7639	1.30678	0.250117	5.22469	1.74449e-07	4.81195e-06	lysine-rich coiled-coil 1
Elavl3	chr9:22015005-22052023	84.1226	-1.22408	0.234738	-5.21467	1.84144e-07	5.05374e-06	ELAV like RNA binding protein 3
Tmem178	chr17:80944632-81001816	48.1719	-1.7548	0.337409	-5.20082	1.98415e-07	5.41804e-06	transmembrane protein 178
Arid4a	chr12:71015990-71098592	112.003	-1.00439	0.193487	-5.191	2.09173e-07	5.65496e-06	AT rich interactive domain 4A (RBP1-like)
Camta1	chr4:150917322-151861876	105.091	-1.08036	0.208099	-5.19159	2.085e-07	5.65496e-06	calmodulin binding transcription activator 1
Zfp36l1	chr12:80107754-80113013	169.019	1.35225	0.260597	5.18906	2.11353e-07	5.6856e-06	zinc finger protein 36, C3H type-like 1
Adgrb2	chr4:129984870-130022633	52.7783	1.27824	0.247069	5.17361	2.29616e-07	6.14647e-06	adhesion G protein-coupled receptor B2
Tcf4	chr18:69343356-69689079	1054.43	-1.21629	0.236177	-5.14991	2.60612e-07	6.94198e-06	transcription factor 4
Mtss1	chr15:58941234-59082005	152.949	-1.15916	0.225461	-5.1413	2.72844e-07	7.23235e-06	MTSS I-BAR domain containing 1
Gm43843	chr6:18429659-18431245	32.4099	-1.52563	0.297772	-5.12347	2.99958e-07	7.91247e-06	predicted gene 43843
Nrn1	chr13:36725361-36735131	41.0046	-1.5125	0.295926	-5.11109	3.20307e-07	8.40845e-06	neuritin 1
Plxnb1	chr9:109095389-109119917	44.7365	1.25285	0.24543	5.10474	3.31254e-07	8.65402e-06	plexin B1
Sema6a	chr18:47235598-47368870	84.0953	1.42	0.278603	5.09686	3.45326e-07	8.97846e-06	sema domain, transmembrane domain (TM), and cytoplasmic domain, (semaphorin) 6A
Sfxn1	chr13:54071869-54108342	153.81	1.18305	0.232181	5.09536	3.48074e-07	9.00684e-06	sideroflexin 1
Eef1d	chr15:75894205-75909556	507.36	1.06887	0.209895	5.0924	3.53556e-07	9.10533e-06	eukaryotic translation elongation factor 1 delta (guanine nucleotide exchange protein)
Cdh13	chr8:118283733-119324921	33.7325	1.78582	0.350923	5.08891	3.60121e-07	9.23065e-06	cadherin 13
Cdkn3	chr14:46760541-46771669	32.4504	1.5815	0.311076	5.08398	3.69616e-07	9.41823e-06	cyclin-dependent kinase inhibitor 3
Prag1	chr8:36094828-36147787	71.0852	-1.18569	0.233251	-5.08331	3.70906e-07	9.41823e-06	PEAK1 related kinase activating pseudokinase 1
Basp1	chr15:25363277-25413764	1320.86	-1.03835	0.204388	-5.08031	3.76828e-07	9.5241e-06	brain abundant, membrane attached signal protein 1
Kif21a	chr15:90933276-91049948	330.635	-0.864913	0.170768	-5.06484	4.08751e-07	1.02831e-05	kinesin family member 21A
3110039M20Rik	chr12:49389652-49407360	102.605	-1.20341	0.237934	-5.05775	4.24239e-07	1.05768e-05	RIKEN cDNA 3110039M20 gene
Knstrn	chr2:118814003-118853957	81.617	1.39647	0.276107	5.05771	4.24316e-07	1.05768e-05	kinetochore-localized astrin/SPAG5 binding
Celf2	chr2:6539694-7509563	418.155	-1.06846	0.21222	-5.0347	4.78589e-07	1.18751e-05	CUGBP, Elav-like family member 2
Nol4	chr18:22693181-23041653	59.0957	-1.344	0.267184	-5.03025	4.89833e-07	1.20989e-05	nucleolar protein 4
Smim18	chr8:33742112-33747770	70.7521	-1.89867	0.377533	-5.02916	4.92629e-07	1.21129e-05	small integral membrane protein 18
Gcsh	chr8:116981810-116993537	300.463	0.988814	0.196699	5.02703	4.98134e-07	1.21931e-05	glycine cleavage system protein H (aminomethyl carrier)
Tmem47	chrX:81070698-81097872	95.6318	1.816	0.361714	5.02053	5.15289e-07	1.25564e-05	transmembrane protein 47
Aplp1	chr7:30434982-30445535	189.325	-1.08173	0.215774	-5.01327	5.35128e-07	1.29816e-05	amyloid beta (A4) precursor-like protein 1
Kbtbd11	chr8:15011025-15033333	73.8317	1.46428	0.29293	4.99874	5.77054e-07	1.39365e-05	kelch repeat and BTB (POZ) domain containing 11
Magi1	chr6:93675455-94283917	141.428	-1.26999	0.254313	-4.99381	5.91993e-07	1.4234e-05	membrane associated guanylate kinase, WW and PDZ domain containing 1
Pcdh10	chr3:45378398-45435623	54.2381	1.21009	0.243318	4.97329	6.58248e-07	1.57574e-05	protocadherin 10
Syt11	chr3:88744700-88775164	892.434	0.910703	0.183609	4.96002	7.04846e-07	1.67988e-05	synaptotagmin XI
B2m	chr2:122147686-122153083	93.051	1.26223	0.25457	4.95827	7.11241e-07	1.68772e-05	beta-2 microglobulin
Ttc28	chr5:110879803-111289780	140.942	-1.22176	0.24722	-4.942	7.73249e-07	1.82688e-05	tetratricopeptide repeat domain 28
Kctd13	chr7:126928879-126945631	102.713	-1.04252	0.21121	-4.93594	7.97665e-07	1.87641e-05	potassium channel tetramerisation domain containing 13
Cnn3	chr3:121426497-121458207	628.877	0.902627	0.183837	4.90992	9.11136e-07	2.1341e-05	calponin 3, acidic
Gas1	chr13:60174405-60177365	84.838	2.04515	0.416835	4.90638	9.27746e-07	2.16368e-05	growth arrest specific 1
2310022B05Rik	chr8:124635756-124663369	204.2	1.17889	0.240922	4.89326	9.9181e-07	2.3032e-05	RIKEN cDNA 2310022B05 gene
Galnt16	chr12:80518277-80630972	37.6951	1.75568	0.358909	4.8917	9.99683e-07	2.30958e-05	polypeptide N-acetylgalactosaminyltransferase 16
Glul	chr1:153899944-153909723	128.764	1.39171	0.284576	4.89049	1.00586e-06	2.30958e-05	glutamate-ammonia ligase (glutamine synthetase)
Tnik	chr3:28263214-28675858	151.299	-0.846158	0.173031	-4.89021	1.0073e-06	2.30958e-05	TRAF2 and NCK interacting kinase
Bet1	chr6:4076899-4086972	83.9007	0.967337	0.198011	4.88527	1.03287e-06	2.35823e-05	Bet1 golgi vesicular membrane trafficking protein
Phlpp1	chr1:106171752-106394250	62.8698	1.19056	0.244127	4.87683	1.07804e-06	2.45106e-05	PH domain and leucine rich repeat protein phosphatase 1
Tcaf1	chr6:42668002-42710088	249.338	-0.728901	0.149797	-4.86594	1.13913e-06	2.57919e-05	TRPM8 channel-associated factor 1
Myo6	chr9:80165031-80311729	107.173	1.01653	0.209148	4.86033	1.17189e-06	2.64235e-05	myosin VI
Dnajc24	chr2:105966709-106003549	104.476	0.921889	0.189847	4.85595	1.1981e-06	2.69029e-05	DnaJ heat shock protein family (Hsp40) member C24
Ide	chr19:37268743-37337852	49.6534	1.3312	0.274236	4.85423	1.20857e-06	2.70261e-05	insulin degrading enzyme
Pak1	chr7:97788541-97912381	51.3812	-1.24013	0.255786	-4.84831	1.24515e-06	2.77302e-05	p21 (RAC1) activated kinase 1
Ttc9b	chr7:27653915-27657346	185.564	-1.35092	0.279896	-4.82651	1.38944e-06	3.08173e-05	tetratricopeptide repeat domain 9B
Spsb4	chr9:96943482-97018843	45.2821	-1.48668	0.30818	-4.82408	1.40654e-06	3.10696e-05	splA/ryanodine receptor domain and SOCS box containing 4
Tacc1	chr8:25154552-25256588	54.2558	1.05836	0.219634	4.81874	1.44469e-06	3.17831e-05	transforming, acidic coiled-coil containing protein 1
Cdkn2aip	chr8:47709344-47713932	39.4338	-1.26034	0.262225	-4.80632	1.53735e-06	3.35725e-05	CDKN2A interacting protein
Tpp1	chr7:105744811-105752235	32.1531	1.42178	0.295823	4.80618	1.53838e-06	3.35725e-05	tripeptidyl peptidase I
Cep89	chr7:35397035-35438689	61.8678	1.23105	0.256568	4.79814	1.60145e-06	3.48091e-05	centrosomal protein 89
Trps1	chr15:50654752-50890463	56.0199	1.19183	0.248714	4.79196	1.6516e-06	3.57561e-05	transcriptional repressor GATA binding 1
Mvk	chr5:114444269-114460591	153.807	0.860082	0.179715	4.78582	1.70294e-06	3.67214e-05	mevalonate kinase
H2aw	chr11:58954685-58956830	84.2956	-0.952234	0.199619	-4.77026	1.83988e-06	3.94405e-05	H2A.W histone
Msn	chrX:96096042-96168552	34.5338	1.38979	0.291417	4.76907	1.85081e-06	3.94405e-05	moesin
Ppa2	chr3:133310110-133378235	123.886	1.0268	0.215279	4.76964	1.84556e-06	3.94405e-05	pyrophosphatase (inorganic) 2
Plppr3	chr10:79860475-79874634	67.1483	-1.14426	0.240418	-4.75948	1.94097e-06	4.12001e-05	phospholipid phosphatase related 3
Gdap1	chr1:17145362-17164271	67.3426	-1.66391	0.350028	-4.75365	1.99778e-06	4.20772e-05	ganglioside-induced differentiation-associated-protein 1
Gm11627	chr11:102576398-102579461	68.9235	1.62708	0.342242	4.75419	1.99246e-06	4.20772e-05	predicted gene 11627
Lifr	chr15:7090614-7197489	36.6064	1.30504	0.274903	4.74728	2.06175e-06	4.32569e-05	LIF receptor alpha
Trim2	chr3:84160439-84306877	146.504	-1.0502	0.221338	-4.74478	2.08735e-06	4.36256e-05	tripartite motif-containing 2
Zmynd8	chr2:165784152-165899016	82.8602	-0.958798	0.202484	-4.73518	2.1886e-06	4.55664e-05	zinc finger, MYND-type containing 8
Mtarc2	chr1:184813068-184846451	195.55	1.05575	0.223383	4.72617	2.28794e-06	4.72724e-05	mitochondrial amidoxime reducing component 2
Tpx2	chr2:152847964-152895321	324.234	1.07252	0.226921	4.72638	2.28556e-06	4.72724e-05	TPX2, microtubule-associated
Ccng1	chr11:40748552-40755311	41.2324	1.40508	0.297546	4.72224	2.33257e-06	4.78968e-05	cyclin G1
Mrps28	chr3:8802146-8923918	149.688	0.903447	0.191329	4.72196	2.33579e-06	4.78968e-05	mitochondrial ribosomal protein S28
Ip6k2	chr9:108783796-108806337	82.6034	-1.11078	0.235425	-4.71818	2.3796e-06	4.86119e-05	inositol hexaphosphate kinase 2
2700081O15Rik	chr19:7417625-7425904	92.8946	-0.922952	0.195714	-4.71581	2.40749e-06	4.89975e-05	RIKEN cDNA 2700081O15 gene
Ikbip	chr10:91082940-91102607	46.366	1.39242	0.295954	4.70486	2.54036e-06	5.15087e-05	IKBKB interacting protein
Sgcb	chr5:73632749-73647790	58.7965	1.14239	0.24305	4.70024	2.5986e-06	5.23911e-05	sarcoglycan, beta (dystrophin-associated glycoprotein)
Tmem106b	chr6:13069759-13089269	68.9396	1.1415	0.242878	4.69988	2.60316e-06	5.23911e-05	transmembrane protein 106B
Zfp60	chr7:27731389-27753702	72.5622	-0.942503	0.200715	-4.69573	2.6565e-06	5.32673e-05	zinc finger protein 60
8030445P17Rik	chr1:25722038-25724778	22.9665	1.58383	0.337623	4.69111	2.71729e-06	5.42858e-05	RIKEN cDNA 8030445P17 gene
Mrps6	chr16:92058270-92112227	243.605	1.16321	0.248054	4.68934	2.74087e-06	5.44541e-05	mitochondrial ribosomal protein S6
Nedd4l	chr18:64887705-65217828	94.4022	-1.02066	0.217673	-4.68898	2.74575e-06	5.44541e-05	neural precursor cell expressed, developmentally down-regulated gene 4-like
Enah	chr1:181896384-182019990	244.883	-0.749669	0.16095	-4.65777	3.19651e-06	6.3163e-05	ENAH actin regulator
Id2	chr12:25093799-25097140	289.034	-1.9489	0.419178	-4.64932	3.33023e-06	6.50952e-05	inhibitor of DNA binding 2
Rsu1	chr2:13076821-13271415	142.575	0.932759	0.200601	4.64981	3.32237e-06	6.50952e-05	Ras suppressor protein 1
Slc25a27	chr17:43641891-43667214	109.776	-1.11845	0.240557	-4.64941	3.32887e-06	6.50952e-05	solute carrier family 25, member 27
Ezh2	chr6:47530139-47595341	462.749	-0.752423	0.162108	-4.6415	3.45896e-06	6.73692e-05	enhancer of zeste 2 polycomb repressive complex 2 subunit
Ncam2	chr16:81200697-81626828	31.4163	1.35402	0.291843	4.63956	3.49146e-06	6.77593e-05	neural cell adhesion molecule 2
Nrp1	chr8:128358604-128503363	89.2936	-1.29773	0.279905	-4.63632	3.54671e-06	6.83433e-05	neuropilin 1
Tubb3	chr8:123411424-123422015	618.335	-1.60735	0.346634	-4.63703	3.53449e-06	6.83433e-05	tubulin, beta 3 class III
Gm42993	chr5:132015610-132022934	48.4934	-1.2661	0.273529	-4.62873	3.67909e-06	7.06436e-05	predicted gene 42993
Nuak1	chr10:84370905-84440597	38.3459	-1.3154	0.28427	-4.62731	3.70455e-06	7.0882e-05	NUAK family, SNF1-like kinase, 1
Tsg101	chr7:46888949-46919969	203.992	-0.754579	0.163113	-4.6261	3.72611e-06	7.10446e-05	tumor susceptibility gene 101
Tmem97	chr11:78541817-78550777	41.141	1.20277	0.260206	4.62237	3.79389e-06	7.2084e-05	transmembrane protein 97
Sox3	chrX:60891366-60893430	29.157	1.31165	0.283942	4.61942	3.84814e-06	7.28599e-05	SRY (sex determining region Y)-box 3
Dtna	chr18:23415135-23659715	52.384	1.45347	0.315223	4.61093	4.00864e-06	7.56352e-05	dystrobrevin alpha
Synrg	chr11:83964428-84044578	162.383	-0.90442	0.196667	-4.59874	4.25045e-06	7.99202e-05	synergin, gamma
Aldh7a1	chr18:56509687-56572951	90.447	0.890258	0.194495	4.57729	4.71038e-06	8.82627e-05	aldehyde dehydrogenase family 7, member A1
Edil3	chr13:88821472-89323223	74.9461	-0.930106	0.203894	-4.56172	5.0736e-06	9.47421e-05	EGF-like repeats and discoidin I-like domains 3
Sypl	chr12:32953891-32979860	46.0958	1.13585	0.249581	4.551	5.33918e-06	9.936e-05	synaptophysin-like protein
Prrx1	chr1:163245119-163313710	36.6122	1.60583	0.353731	4.5397	5.6334e-06	0.000104477	paired related homeobox 1
Ctsb	chr14:63122462-63145923	96.479	0.975367	0.215684	4.5222	6.11993e-06	0.000113115	cathepsin B
Cdca8	chr4:124918465-124939311	385.739	1.09519	0.242386	4.51837	6.23178e-06	0.000114792	cell division cycle associated 8
Canx	chr11:50293961-50325673	210.996	0.893222	0.197762	4.51665	6.28242e-06	0.000114945	calnexin
Spred1	chr2:117121374-117182279	50	1.22462	0.2711	4.51722	6.26569e-06	0.000114945	sprouty protein with EVH-1 domain 1, related sequence
Cenpq	chr17:40923051-40935047	34.4226	1.21643	0.269395	4.51542	6.31909e-06	0.000115228	centromere protein Q
Ccni	chr5:93181933-93206495	38.195	-1.24804	0.276785	-4.50905	6.51184e-06	0.000118346	cyclin I
2610008E11Rik	chr10:79064374-79097600	53.7979	-1.11138	0.246572	-4.50732	6.56512e-06	0.000118916	RIKEN cDNA 2610008E11 gene
Tshz1	chr18:84011627-84087706	47.4156	-1.14097	0.253204	-4.50614	6.60163e-06	0.00011918	teashirt zinc finger family member 1
Kalrn	chr16:33969073-34573532	71.8256	-1.29729	0.288739	-4.49294	7.0247e-06	0.000126398	kalirin, RhoGEF kinase
Csnk1e	chr15:79417856-79455566	166.337	-0.893982	0.199636	-4.47806	7.53244e-06	0.000135087	casein kinase 1, epsilon
Ttc3	chr16:94370618-94469343	642.937	-0.630799	0.141168	-4.46844	7.87937e-06	0.000140844	tetratricopeptide repeat domain 3
Fam3c	chr6:22306520-22356243	139.207	1.08489	0.243061	4.46345	8.06515e-06	0.000143692	family with sequence similarity 3, member C
Pafah1b3	chr7:25295049-25297986	659.903	-0.610448	0.136819	-4.46173	8.12997e-06	0.000144373	platelet-activating factor acetylhydrolase, isoform 1b, subunit 3
Ccs	chr19:4825366-4839332	121.617	0.828737	0.186161	4.45172	8.51833e-06	0.000150777	copper chaperone for superoxide dismutase
Jtb	chr3:90231597-90235838	250.518	0.638026	0.143597	4.44316	8.86456e-06	0.000156396	jumping translocation breakpoint
Pik3r3	chr4:116221618-116303056	38.1676	-1.17647	0.265046	-4.43874	9.04861e-06	0.000159127	phosphoinositide-3-kinase regulatory subunit 3
Gm2a	chr11:55098115-55113029	34.4882	1.26665	0.285824	4.43159	9.35419e-06	0.00016389	GM2 ganglioside activator protein
Rpia	chr6:70765720-70792232	30.0439	-1.29907	0.293178	-4.431	9.37978e-06	0.00016389	ribose 5-phosphate isomerase A
Ctsd	chr7:142375911-142388038	164.255	0.823818	0.186017	4.42872	9.47959e-06	0.000165103	cathepsin D
Tulp4	chr17:6106437-6251128	93.2997	-1.1575	0.261649	-4.42386	9.6954e-06	0.000168322	tubby like protein 4
Ccdc86	chr19:10941481-10949266	40.6815	1.06037	0.240346	4.41184	1.02496e-05	0.000177377	coiled-coil domain containing 86
Paip2	chr18:35598617-35617187	415.244	-0.727265	0.165027	-4.40694	1.04843e-05	0.000180862	polyadenylate-binding protein-interacting protein 2
Il17d	chr14:57524777-57543166	30.5122	1.27716	0.290205	4.4009	1.07802e-05	0.000185378	interleukin 17D
Nbea	chr3:55625195-56183701	68.074	-1.16265	0.264869	-4.38955	1.13588e-05	0.000194712	neurobeachin
Crls1	chr2:132846666-132866785	84.7148	0.887707	0.202467	4.38445	1.16277e-05	0.000198695	cardiolipin synthase 1
Nsg1	chr5:38137192-38159907	330.887	-0.991403	0.226387	-4.37924	1.19094e-05	0.00020287	neuron specific gene family member 1
Ckap2	chr8:22168160-22185819	123.305	1.17852	0.269221	4.37752	1.20038e-05	0.000203839	cytoskeleton associated protein 2
Sh3bp5	chr14:31359880-31436078	52.2983	-1.34507	0.30761	-4.37264	1.22752e-05	0.000207799	SH3-domain binding protein 5 (BTK-associated)
Sel1l3	chr5:53107083-53213927	29.4679	-1.31242	0.301445	-4.35377	1.33818e-05	0.000225827	sel-1 suppressor of lin-12-like 3 (C. elegans)
Rcn1	chr2:105386291-105399319	40.4401	1.86647	0.429139	4.34934	1.36548e-05	0.000229722	reticulocalbin 1
Sez6l	chr5:112419151-112577185	33.3119	-1.34467	0.309427	-4.34568	1.38843e-05	0.000232862	seizure related 6 homolog like
Snhg5	chr9:88495268-88523562	143.781	-0.808829	0.18702	-4.32483	1.52649e-05	0.000255229	small nucleolar RNA host gene 5
Stat3	chr11:100885098-100939540	46.9408	1.13102	0.261571	4.32395	1.53262e-05	0.000255467	signal transducer and activator of transcription 3
Hus1	chr11:8993137-9011191	29.4594	1.18717	0.274653	4.32243	1.5432e-05	0.000256444	HUS1 checkpoint clamp component
Arhgef2	chr3:88605966-88648052	38.9407	-1.14476	0.265293	-4.31509	1.59541e-05	0.000263768	rho/rac guanine nucleotide exchange factor (GEF) 2
Mllt11	chr3:95219135-95232171	40.35	-1.13193	0.262332	-4.31487	1.59697e-05	0.000263768	myeloid/lymphoid or mixed-lineage leukemia; translocated to, 11
Ccnb1	chr13:100778650-100786570	41.217	1.23979	0.287412	4.31365	1.60582e-05	0.000264426	cyclin B1
Dad1	chr14:54235479-54254104	345.135	0.7593	0.176269	4.30762	1.65022e-05	0.000270915	defender against cell death 1
Cxadr	chr16:78301489-78359774	123.726	-0.836238	0.194249	-4.30498	1.67001e-05	0.000273338	coxsackie virus and adenovirus receptor
Cxxc5	chr18:35829397-35861688	58.7783	-1.123	0.261093	-4.30113	1.69926e-05	0.00027729	CXXC finger 5
Gpm6a	chr8:54954843-55060871	106.161	1.02077	0.237538	4.29731	1.72886e-05	0.000281276	glycoprotein m6a
Frat2	chr19:41845972-41848132	45.3765	-1.36165	0.316926	-4.29642	1.73582e-05	0.000281566	frequently rearranged in advanced T cell lymphomas 2
Suclg2	chr6:95473009-95718800	35.7596	1.14342	0.266752	4.28647	1.81534e-05	0.000293589	succinate-Coenzyme A ligase, GDP-forming, beta subunit
D430019H16Rik	chr12:105453856-105493095	88.657	-0.901188	0.210957	-4.2719	1.93818e-05	0.000312524	RIKEN cDNA D430019H16 gene
3110082I17Rik	chr5:139359739-139460527	28.5156	1.24535	0.291923	4.26602	1.98992e-05	0.000319079	RIKEN cDNA 3110082I17 gene
Casp3	chr8:46617291-46639689	227.083	-0.773139	0.181235	-4.26595	1.99057e-05	0.000319079	caspase 3
Zc2hc1a	chr3:7503483-7553836	70.2909	-0.99	0.232135	-4.26476	2.00119e-05	0.000319837	zinc finger, C2HC-type containing 1A
Mcur1	chr13:43538393-43560191	29.5697	1.29937	0.305038	4.25969	2.04708e-05	0.000326212	mitochondrial calcium uniporter regulator 1
Nr2f2	chr7:70351944-70366735	448.749	-0.998994	0.23459	-4.25846	2.05838e-05	0.000327053	nuclear receptor subfamily 2, group F, member 2
Stxbp1	chr2:32787602-32847245	64.4685	-1.21007	0.284392	-4.25495	2.09098e-05	0.000331264	syntaxin binding protein 1
Fam168a	chr7:100706635-100841656	186.991	-0.807109	0.18998	-4.24838	2.15318e-05	0.000340128	family with sequence similarity 168, member A
Avl9	chr6:56714899-56761912	74.5603	-0.892238	0.210565	-4.23736	2.26168e-05	0.00035623	AVL9 cell migration associated
Tfdp2	chr9:96196275-96323646	49.6114	-1.03964	0.246411	-4.21913	2.45244e-05	0.00038516	transcription factor Dp 2
Tm7sf3	chr6:146602352-146642824	56.0382	0.995316	0.237352	4.19342	2.74785e-05	0.000430312	transmembrane 7 superfamily member 3
Gpt2	chr8:85492576-85527560	37.7756	1.35653	0.323675	4.19103	2.77687e-05	0.000431129	glutamic pyruvate transaminase (alanine aminotransferase) 2
Kcnk2	chr1:189207930-189402273	115.441	1.31905	0.314641	4.19225	2.76196e-05	0.000431129	potassium channel, subfamily K, member 2
Osbpl1a	chr18:12755314-12941841	30.1851	1.30152	0.310521	4.19141	2.77221e-05	0.000431129	oxysterol binding protein-like 1A
Ttbk2	chr2:120732816-120850604	36.961	-1.10245	0.263877	-4.17791	2.94203e-05	0.00045547	tau tubulin kinase 2
Qsox1	chr1:155776029-155812889	40.0872	-1.20582	0.289088	-4.17111	3.03118e-05	0.000467939	quiescin Q6 sulfhydryl oxidase 1
Slc1a4	chr11:20302180-20332713	45.9663	1.06721	0.2559	4.17043	3.04031e-05	0.000468018	solute carrier family 1 (glutamate/neutral amino acid transporter), member 4
Blvrb	chr7:27447978-27466144	82.0019	1.0125	0.243005	4.16657	3.09211e-05	0.000473363	biliverdin reductase B (flavin reductase (NADPH))
Mboat7	chr7:3677789-3693523	47.6042	1.01865	0.244482	4.16655	3.09245e-05	0.000473363	membrane bound O-acyltransferase domain containing 7
Ccdc50	chr16:27388869-27452218	172.174	-0.754924	0.181424	-4.16109	3.16726e-05	0.000483452	coiled-coil domain containing 50
Enc1	chr13:97241105-97253034	101.996	-1.09262	0.2628	-4.15762	3.21581e-05	0.000489488	ectodermal-neural cortex 1
Syne2	chr12:75818134-76110926	45.5913	-1.16279	0.280008	-4.15273	3.28538e-05	0.000498681	spectrin repeat containing, nuclear envelope 2
Samd14	chr11:95009879-95026087	79.834	-0.804537	0.1939	-4.14924	3.33578e-05	0.000504921	sterile alpha motif domain containing 14
Sbds	chr5:130245731-130255530	120.605	0.762643	0.183932	4.14633	3.37851e-05	0.000509967	SBDS ribosome maturation factor
B230118H07Rik	chr2:101560781-101649532	157.025	0.765463	0.184707	4.14419	3.41011e-05	0.000513311	RIKEN cDNA B230118H07 gene
Fgd4	chr16:16416917-16600549	120.562	-0.994648	0.240116	-4.14237	3.43735e-05	0.000515982	FYVE, RhoGEF and PH domain containing 4
Zfas1	chr2:167062934-167065862	251.499	-0.784371	0.189469	-4.13984	3.47555e-05	0.00052028	zinc finger, NFX1-type containing 1, antisense RNA 1
Smyd2	chr1:189880492-189922363	40.2788	1.02649	0.248053	4.13817	3.50093e-05	0.000522639	SET and MYND domain containing 2
H2ac6	chr13:23681467-23683948	116.988	-1.53091	0.370714	-4.12961	3.63375e-05	0.000540981	H2A clustered histone 6
Gpx8	chr13:113042753-113046410	55.6109	1.27143	0.308114	4.12649	3.68347e-05	0.000546885	glutathione peroxidase 8 (putative)
Dbn1	chr13:55473429-55488111	100.302	-1.00401	0.243435	-4.12435	3.7178e-05	0.000550478	drebrin 1
Sash1	chr10:8722219-8886070	50.304	1.37533	0.333634	4.12228	3.7514e-05	0.000553943	SAM and SH3 domain containing 1
Arhgap5	chr12:52503972-52571975	102.411	0.970653	0.235823	4.11603	3.85458e-05	0.000567637	Rho GTPase activating protein 5
Bhlhe22	chr3:18054174-18057517	120.875	-1.34278	0.326313	-4.115	3.87186e-05	0.000568641	basic helix-loop-helix family, member e22
Tmem132a	chr19:10857822-10869940	107.713	-0.738373	0.179588	-4.11149	3.93118e-05	0.000575797	transmembrane protein 132A
Brca1	chr11:101488764-101551955	35.8667	-1.16097	0.282608	-4.10806	3.9899e-05	0.000582825	breast cancer 1, early onset
Cdc42se1	chr3:95228732-95236409	52.5452	1.2161	0.29613	4.10664	4.01457e-05	0.000584857	CDC42 small effector 1
B3glct	chr5:149678230-149762599	38.7885	1.21491	0.296058	4.10361	4.0675e-05	0.000589408	beta-3-glucosyltransferase
Gab1	chr8:80764438-80880519	64.6226	1.23907	0.301931	4.10384	4.06355e-05	0.000589408	growth factor receptor bound protein 2-associated protein 1
Trim9	chr12:70244533-70347614	34.8195	1.16198	0.284273	4.08754	4.35964e-05	0.00063006	tripartite motif-containing 9
Acox1	chr11:116171888-116199045	63.3156	0.957622	0.235465	4.06694	4.76352e-05	0.000686605	acyl-Coenzyme A oxidase 1, palmitoyl
Tcf7l2	chr19:55741820-55933654	36.7414	1.68435	0.415164	4.05706	4.96937e-05	0.00071438	transcription factor 7 like 2, T cell specific, HMG box
Msmo1	chr8:64718139-64733792	106.007	0.838294	0.206877	4.05213	5.0754e-05	0.000727697	methylsterol monoxygenase 1
Nrep	chr18:33437019-33464029	508.818	-0.955288	0.23613	-4.0456	5.21883e-05	0.000746292	neuronal regeneration related protein
Lap3	chr5:45493374-45512691	67.1161	0.963671	0.238327	4.04348	5.26645e-05	0.000751125	leucine aminopeptidase 3
Fkbp2	chr19:6977741-6980501	130.808	0.931533	0.230608	4.03947	5.35729e-05	0.000762082	FK506 binding protein 2
Svip	chr7:51997171-52006018	26.4268	-1.17969	0.29233	-4.03549	5.44893e-05	0.000773093	small VCP/p97-interacting protein
Hibadh	chr6:52546228-52640389	60.2985	1.09384	0.271449	4.02965	5.58601e-05	0.000790479	3-hydroxyisobutyrate dehydrogenase
C230071H17Rik	chr5:131882966-131885938	28.2989	-1.22433	0.303966	-4.02786	5.62871e-05	0.000794452	RIKEN cDNA C230071H17 gene
Tmed5	chr5:108106366-108132620	126.107	0.856676	0.21278	4.02611	5.67065e-05	0.000798298	transmembrane p24 trafficking protein 5
Calcoco1	chr15:102706777-102722178	40.1897	-1.03326	0.257712	-4.00935	6.08857e-05	0.000852714	calcium binding and coiled coil domain 1
Nr2f6	chr8:71374123-71381960	61.7117	1.08146	0.269715	4.00964	6.08108e-05	0.000852714	nuclear receptor subfamily 2, group F, member 6
Rorb	chr19:18930605-19111196	70.6867	0.938716	0.23422	4.00785	6.12748e-05	0.000855957	RAR-related orphan receptor beta
St6galnac5	chr3:152817081-152982246	66.9333	1.54102	0.384587	4.00694	6.15093e-05	0.000857029	ST6 (alpha-N-acetyl-neuraminyl-2,3-beta-galactosyl-1,3)-N-acetylgalactosaminide alpha-2,6-sialyltransferase 5
Slc39a1	chr3:90248172-90253612	35.4082	1.07384	0.268077	4.00573	6.18274e-05	0.000859258	solute carrier family 39 (zinc transporter), member 1
Mapk7	chr11:61488812-61494406	32.5593	-1.08295	0.270448	-4.00427	6.22089e-05	0.000862354	mitogen-activated protein kinase 7
Necap2	chr4:141066512-141078357	24.16	1.20635	0.301629	3.99945	6.34887e-05	0.000877856	NECAP endocytosis associated 2
Etfrf1	chr6:145211134-145216939	46.7352	1.24574	0.312255	3.9895	6.62119e-05	0.000910874	electron transfer flavoprotein regulatory factor 1
Tmem165	chr5:76183880-76209245	121.211	0.724748	0.181657	3.98965	6.61698e-05	0.000910874	transmembrane protein 165
Ormdl2	chr10:128817902-128821645	48.7993	1.01963	0.255834	3.98551	6.73362e-05	0.000924003	ORM1-like 2 (S. cerevisiae)
Agrn	chr4:156165290-156197488	121.631	0.878232	0.220627	3.98062	6.87344e-05	0.000940812	agrin
Fam214a	chr9:74952884-75032468	34.326	-1.37865	0.346834	-3.97496	7.03898e-05	0.00096105	family with sequence similarity 214, member A
Aamdc	chr7:97550331-97579497	214.789	0.944255	0.237634	3.97357	7.08028e-05	0.000964267	adipogenesis associated Mth938 domain containing
Kif3c	chr12:3365132-3406494	42.1752	-0.99333	0.250044	-3.97261	7.10882e-05	0.000965733	kinesin family member 3C
Tmem151b	chr17:45541952-45549677	31.1094	-1.40834	0.354796	-3.96944	7.20405e-05	0.000976229	transmembrane protein 151B
Napb	chr2:148693985-148732467	51.6863	-1.10208	0.277791	-3.96728	7.26975e-05	0.000982682	N-ethylmaleimide sensitive fusion protein attachment protein beta
Vat1	chr11:101458745-101466230	71.6785	-1.33101	0.335592	-3.96617	7.30377e-05	0.000984831	vesicle amine transport 1
1810037I17Rik	chr3:122924203-122926184	243.864	1.30538	0.329694	3.95937	7.51478e-05	0.00101077	RIKEN cDNA 1810037I17 gene
Gm35040	chr7:79536043-79560033	45.6547	1.02899	0.260151	3.95536	7.64209e-05	0.00102536	predicted gene, 35040
Klhdc2	chr12:69296681-69310687	346.448	-0.642928	0.162751	-3.95038	7.80259e-05	0.00104432	kelch domain containing 2
Qser1	chr2:104754795-104816760	43.0705	-1.04796	0.265419	-3.94832	7.87032e-05	0.00105079	glutamine and serine rich 1
Nectin3	chr16:46387706-46498525	61.9771	0.992924	0.251756	3.944	8.01342e-05	0.00106728	nectin cell adhesion molecule 3
Creb5	chr6:53287270-53700376	67.0733	0.886496	0.225333	3.93416	8.34891e-05	0.00110654	cAMP responsive element binding protein 5
Zfp68	chr5:138603652-138619761	103.747	-1.09649	0.278702	-3.93429	8.34445e-05	0.00110654	zinc finger protein 68
Gng5	chr3:146499807-146505572	914.954	1.05049	0.267086	3.93316	8.38376e-05	0.00110845	guanine nucleotide binding protein (G protein), gamma 5
Gm44433	chr6:77428678-77433509	43.5176	-1.0287	0.261729	-3.93039	8.48082e-05	0.00111856	predicted gene, 44433
Palm	chr10:79793572-79820896	104.271	-0.900795	0.229584	-3.9236	8.72352e-05	0.00114779	paralemmin
Itm2c	chr1:85894281-85908675	144.238	0.963082	0.245533	3.92242	8.76656e-05	0.00115066	integral membrane protein 2C
Il18	chr9:50554827-50581840	38.4623	1.09211	0.278505	3.92131	8.80674e-05	0.00115315	interleukin 18
Mapk6	chr9:75369062-75410005	50.8792	-1.10122	0.280968	-3.91936	8.87831e-05	0.00115973	mitogen-activated protein kinase 6
Coro2b	chr9:62419492-62537044	76.2195	-0.849647	0.216989	-3.91563	9.01696e-05	0.00117502	coronin, actin binding protein, 2B
Aff2	chrX:69360294-69868037	36.1359	-1.2153	0.31144	-3.9022	9.53212e-05	0.00123918	AF4/FMR2 family, member 2
Plxnc1	chr10:94790866-94944835	40.4762	1.77747	0.456088	3.8972	9.73098e-05	0.00126201	plexin C1
Csmd1	chr8:15892537-17535586	48.2318	1.34838	0.346527	3.89113	9.97765e-05	0.00129092	CUB and Sushi multiple domains 1
Notch1	chr2:26457903-26516663	119.216	0.742658	0.191033	3.88759	0.000101244	0.0013068	notch 1
Nek6	chr2:38511643-38594606	37.5642	1.21575	0.313086	3.8831	0.000103131	0.001328	NIMA (never in mitosis gene a)-related expressed kinase 6
Cip2a	chr16:48994185-49019709	44.1345	1.03541	0.26677	3.88129	0.000103905	0.0013348	cell proliferation regulating inhibitor of protein phosphatase 2A
Bicd1	chr6:149408886-149563329	39.5877	-0.988804	0.254822	-3.88038	0.000104295	0.00133665	BICD cargo adaptor 1
Mtf2	chr5:108065674-108109004	31.7003	-1.15977	0.299251	-3.87557	0.000106378	0.00135376	metal response element binding transcription factor 2
Stard4	chr18:33199355-33213862	47.9582	0.960082	0.247703	3.87594	0.000106216	0.00135376	StAR-related lipid transfer (START) domain containing 4
Zfp157	chr5:138441468-138460694	78.0394	-0.792771	0.204532	-3.87602	0.000106177	0.00135376	zinc finger protein 157
Tmem237	chr1:59100590-59120408	108.448	0.761687	0.196683	3.87266	0.000107653	0.00136679	transmembrane protein 237
Clasp1	chr1:118389058-118612678	89.4959	-0.796988	0.206701	-3.85576	0.000115372	0.00146138	CLIP associating protein 1
B130024G19Rik	chr7:70364910-70489972	66.6623	-1.2146	0.31534	-3.85172	0.000117292	0.00148225	RIKEN cDNA B130024G19 gene
Podxl2	chr6:88842558-88875044	161.452	-0.736001	0.191254	-3.8483	0.000118941	0.00149959	podocalyxin-like 2
Nova2	chr7:18925888-18965319	37.7866	-0.962136	0.250491	-3.841	0.000122535	0.00154133	NOVA alternative splicing regulator 2
Xpr1	chr1:155275701-155417415	116.501	-0.855934	0.223197	-3.83488	0.000125624	0.00157653	xenotropic and polytropic retrovirus receptor 1
0610010F05Rik	chr11:23564961-23633639	73.4446	-0.854933	0.223803	-3.82003	0.000133434	0.00167069	RIKEN cDNA 0610010F05 gene
H3f3b	chr11:116021912-116027962	3052.8	-0.669586	0.175593	-3.81327	0.00013714	0.00171314	H3.3 histone B
Tmx4	chr2:134594185-134644145	129.248	-0.686589	0.180111	-3.81203	0.000137831	0.0017139	thioredoxin-related transmembrane protein 4
Tspan18	chr2:93201760-93334505	46.9755	1.56468	0.410424	3.81236	0.000137647	0.0017139	tetraspanin 18
4930578M01Rik	chr15:98983348-98996446	40.3383	-1.23629	0.32442	-3.81077	0.000138537	0.00171483	RIKEN cDNA 4930578M01 gene
Sox1	chr8:12395295-12400126	64.6763	1.28262	0.336551	3.81109	0.000138358	0.00171483	SRY (sex determining region Y)-box 1
Dyrk3	chr1:131127455-131138340	29.8096	-1.11108	0.291748	-3.80835	0.000139897	0.00172381	dual-specificity tyrosine-(Y)-phosphorylation regulated kinase 3
Mpp5	chr12:78748907-78840714	40.9954	0.981615	0.257722	3.80881	0.000139638	0.00172381	membrane protein, palmitoylated 5 (MAGUK p55 subfamily member 5)
Fads1	chr19:10182888-10196877	130.75	0.746647	0.196237	3.80482	0.000141908	0.00174431	fatty acid desaturase 1
Pyurf	chr6:57686576-57692078	47.1538	1.02283	0.268862	3.80431	0.000142202	0.00174431	Pigy upstream reading frame
C530008M17Rik	chr5:76656512-76873554	122.858	-0.829648	0.218142	-3.80325	0.000142811	0.00174592	RIKEN cDNA C530008M17 gene
Nkain3	chr4:20118874-20778866	42.905	-1.49204	0.392338	-3.80296	0.000142977	0.00174592	Na+/K+ transporting ATPase interacting 3
Cdca3	chr6:124829547-124833701	125.357	1.2631	0.332326	3.80078	0.000144242	0.00175742	cell division cycle associated 3
Rtf1	chr2:119675068-119735407	259.516	-0.576098	0.151634	-3.79927	0.000145124	0.00176422	RTF1, Paf1/RNA polymerase II complex component
Armt1	chr10:4432467-4455141	28.4853	1.05175	0.276993	3.79703	0.000146442	0.00177626	acidic residue methyltransferase 1
Rpn1	chr6:88084482-88105304	95.5677	0.784756	0.206746	3.79574	0.000147203	0.00178152	ribophorin I
Mlec	chr5:115142981-115158179	44.9754	0.894463	0.235886	3.79193	0.000149478	0.00180503	malectin
Zeb2	chr2:44983632-45117395	88.2129	-0.799295	0.21112	-3.78597	0.00015311	0.00184479	zinc finger E-box binding homeobox 2
Lamp2	chrX:38401357-38456454	44.12	0.907601	0.239897	3.7833	0.000154762	0.00186057	lysosomal-associated membrane protein 2
Ntrk3	chr7:78175959-78738012	60.1196	-0.899825	0.237889	-3.78254	0.000155234	0.00186212	neurotrophic tyrosine kinase, receptor, type 3
Rrbp1	chr2:143947395-144011263	32.6772	1.03264	0.273328	3.77802	0.000158078	0.00189206	ribosome binding protein 1
Vps39	chr2:120316461-120353137	29.5142	-1.0403	0.275709	-3.7732	0.000161167	0.00192479	VPS39 HOPS complex subunit
Slc6a6	chr6:91684053-91759066	71.9747	-1.1493	0.305179	-3.766	0.000165883	0.00197678	solute carrier family 6 (neurotransmitter transporter, taurine), member 6
Sdc2	chr15:32920723-33034935	25.1783	1.11927	0.297568	3.76138	0.000168976	0.00200922	syndecan 2
Celf4	chr18:25477632-25754157	107.614	-1.13822	0.302844	-3.75843	0.000170981	0.00202862	CUGBP, Elav-like family member 4
2610307P16Rik	chr13:28460034-28885620	53.5463	-1.47685	0.393018	-3.75772	0.00017147	0.00203	RIKEN cDNA 2610307P16 gene
Atp1b1	chr1:164437109-164458355	37.092	1.05982	0.282588	3.75042	0.000176539	0.00208547	ATPase, Na+/K+ transporting, beta 1 polypeptide
Ncoa7	chr10:30628999-30803326	65.1221	-1.00136	0.267148	-3.74834	0.000178009	0.00209826	nuclear receptor coactivator 7
Celsr1	chr15:85898929-86034203	166	-0.98795	0.264101	-3.7408	0.000183436	0.00215755	cadherin, EGF LAG seven-pass G-type receptor 1
Cbs	chr17:31608894-31637238	30.5132	0.996684	0.266728	3.7367	0.000186448	0.00218825	cystathionine beta-synthase
Ube2d1	chr10:71254980-71285262	98.328	-0.853769	0.228659	-3.73381	0.000188605	0.0022088	ubiquitin-conjugating enzyme E2D 1
Kdm5b	chr1:134560171-134635285	110.406	-0.721198	0.193193	-3.73305	0.000189179	0.00221074	lysine (K)-specific demethylase 5B
Itgb1	chr8:128685654-128733200	143.478	0.656106	0.175909	3.7298	0.000191635	0.00223464	integrin beta 1 (fibronectin receptor beta)
Ptpra	chr2:130450278-130556124	245.862	0.696946	0.187311	3.7208	0.000198596	0.00231086	protein tyrosine phosphatase, receptor type, A
Fscn1	chr5:142960343-142973185	138.349	-0.727268	0.195559	-3.71892	0.000200073	0.00232307	fascin actin-bundling protein 1
Ctnnd2	chr15:30172593-31029341	132.777	0.856002	0.230244	3.7178	0.000200964	0.00232844	catenin (cadherin associated protein), delta 2
Cers4	chr8:4493026-4531680	55.9488	1.02098	0.274775	3.71571	0.000202635	0.00234281	ceramide synthase 4
Esco2	chr14:65819038-65833994	80.9905	-1.14292	0.30766	-3.71487	0.000203307	0.00234559	establishment of sister chromatid cohesion N-acetyltransferase 2
H3c1	chr13:23761853-23762386	39.6267	-1.69165	0.455626	-3.71281	0.000204974	0.00235981	H3 clustered histone 1
Echdc1	chr10:29313166-29347469	56.9018	0.812839	0.219223	3.70781	0.00020906	0.00240176	enoyl Coenzyme A hydratase domain containing 1
Rhoa	chr9:108306129-108337934	119.328	0.647529	0.17469	3.70673	0.000209955	0.00240695	ras homolog family member A
Map3k12	chr15:102497646-102517064	28.6396	-1.0643	0.287251	-3.70512	0.000211291	0.00241121	mitogen-activated protein kinase kinase kinase 12
Tacc3	chr5:33658128-33678995	33.0238	1.25855	0.339681	3.70508	0.000211326	0.00241121	transforming, acidic coiled-coil containing protein 3
Tprkb	chr6:85911865-85930284	41.0709	1.00349	0.270872	3.70468	0.000211658	0.00241121	Tp53rk binding protein
Hsdl2	chr4:59581563-59618689	51.4246	1.51126	0.408043	3.70368	0.000212496	0.00241569	hydroxysteroid dehydrogenase like 2
Akr1b3	chr6:34302434-34317478	63.5719	0.925954	0.250166	3.70136	0.000214444	0.00243275	aldo-keto reductase family 1, member B3 (aldose reductase)
Igfbp2	chr1:72824503-72852474	103.695	1.26213	0.341139	3.69975	0.000215809	0.00244314	insulin-like growth factor binding protein 2
Rgs7bp	chr13:104945904-105054930	26.5105	1.27562	0.344947	3.69803	0.000217283	0.00245471	regulator of G-protein signalling 7 binding protein
[truncated: 5,061 more rows]

[truncated: 10 more sheets: Supp Table 8a, Supp Table 8b, Supp Table 8c, Supp Table 9, Supp Table 10a, Supp Table 10b, Supp Table 10c, Supp Table 11a, Supp Table 11b, Supp Table 11c]
